# Supplementary material for: High mutation rates explain low population genetic divergence at copy-number-variable loci in Homo sapiens
Source: Sci Rep. 2017 Feb 22;7:43178. doi: 10.1038/srep43178 (PMC5320550; doi:10.1038/srep43178)
Supplement: Supplementary Dataset 1 [file srep43178-s1.xls]

## Sheet: Sheet1
Table S1. Allele frequencies at 856 CNV loci in 11 populations
				ASW			CEU			CHB			CHD			GIH			JPT			LWK			MEX			MKK			TSI			YRI
CNVs	Chr.	Start	End	A0	A1	A2	A0	A1	A2	A0	A1	A2	A0	A1	A2	A0	A1	A2	A0	A1	A2	A0	A1	A2	A0	A1	A2	A0	A1	A2	A0	A1	A2	A0	A1	A2
HM3_CNP_1	1	8105049	8112441	0.0542	0.9457	0	0.006	0.9939	0	0	1	0	0	1	0	0	1	0	0	1	0	0.0666	0.9333	0	0.0064	0.9935	0	0.0146	0.9853	0	0	1	0	0.0359	0.964	0
HM3_CNP_2	1	10292133	10300570	0.0481	0.9518	0	0	1	0	0	1	0	0	1	0	0	1	0	0	1	0	0.0333	0.9666	0	0.0064	0.9935	0	0.0146	0.9853	0	0	1	0	0.1317	0.8682	0
HM3_CNP_3	1	10466423	10467633	0.0182	0.9817	0	0.003	0.9969	0	0	1	0	0	1	0	0	1	0	0.0058	0.9941	0	0.0174	0.9825	0	0	1	0	0.038	0.9619	0	0	1	0	0.0329	0.967	0
HM3_CNP_4	1	12764515	12894420	0.0061	0.9695	0.0242	0.0348	0.9522	0.0129	0.0366	0.9508	0.0125	0.0535	0.9464	0	0.0292	0.9647	0.0059	0.0625	0.9374	0	0.0168	0.9718	0.0113	0.04	0.9462	0.0137	0.0467	0.9532	0	0.0171	0.977	0.0057	0.003	0.9788	0.0181
HM3_CNP_5	1	13647613	13649415	0.0361	0.9638	0	0.003	0.9969	0	0	1	0	0	1	0	0.0113	0.9886	0	0	1	0	0.1055	0.8944	0	0	1	0	0.0562	0.9437	0	0.0227	0.9772	0	0.0988	0.9011	0
HM3_CNP_6	1	17082190	17140083	0	0.4722	0.5277	0	0.5751	0.4248	0	0.3963	0.6036	0	0.3902	0.6097	0	0.7034	0.2965	0	0.3597	0.6402	0	0.4294	0.5705	0	0.6102	0.3897	0	0.4333	0.5666	0	0.4411	0.5588	0	0.4235	0.5764
HM3_CNP_7	1	22193102	22203126	0.0542	0.9457	0	0.0091	0.9908	0	0.0535	0.9464	0	0.0595	0.9404	0	0.0284	0.9715	0	0.0813	0.9186	0	0.0888	0.9111	0	0.0064	0.9935	0	0.047	0.9529	0	0.0284	0.9715	0	0.0508	0.9491	0
HM3_CNP_8	1	22372815	22381838	0.0421	0.9578	0	0	1	0	0	1	0	0	1	0	0	1	0	0	1	0	0.0222	0.9777	0	0	1	0	0.0175	0.9824	0	0	1	0	0.0389	0.961	0
HM3_CNP_9	1	25461733	25534799	0.1927	0.8072	0	0.4303	0.5696	0	0.0773	0.9226	0	0.047	0.9529	0	0.3181	0.6818	0	0.0697	0.9302	0	0.0722	0.9277	0	0.1818	0.8181	0	0.1863	0.8136	0	0.3636	0.6363	0	0.1706	0.8293	0
HM3_CNP_10	1	34875241	34880863	0.0903	0.9096	0	0.2	0.7999	0	0.113	0.8869	0	0.0833	0.9166	0	0.0738	0.9261	0	0.0465	0.9534	0	0.15	0.8499	0	0.1623	0.8376	0	0.1323	0.8676	0	0.1193	0.8806	0	0.1526	0.8473	0
HM3_CNP_11	1	40738766	40742251	0.0182	0.9817	0	0	1	0	0.0679	0.932	0	0.1024	0.8975	0	0	1	0	0.0697	0.9302	0	0.0397	0.9602	0	0	1	0	0.0506	0.9493	0	0	1	0	0.012	0.9879	0
HM3_CNP_12	1	40794563	40800797	0.0542	0.9457	0	0.0396	0.9603	0	0.0297	0.9702	0	0.0235	0.9764	0	0.0511	0.9488	0	0.0232	0.9767	0	0.0222	0.9777	0	0.0584	0.9415	0	0.0175	0.9824	0	0.034	0.9659	0	0.0419	0.958	0
HM3_CNP_13	1	55074411	55078004	0	1	0	0	0.8034	0.1965	0	0.8606	0.1393	0	1	0	0	1	0	0	0.7658	0.2341	0	1	0	0	1	0	0	1	0	0	1	0	0	0.8435	0.1564
HM3_CNP_14	1	59816510	59830867	0.1566	0.8433	0	0.0154	0.9845	0	0.0059	0.994	0	0	1	0	0.0654	0.9345	0	0.0714	0.9285	0	0.1235	0.8764	0	0.0519	0.948	0	0.1377	0.8622	0	0.0348	0.9651	0	0.1156	0.8843	0
HM3_CNP_15	1	61886594	61890775	0.0548	0.9451	0	0.1727	0.8272	0	0.1726	0.8273	0	0.1428	0.8571	0	0.1022	0.8977	0	0.1395	0.8604	0	0	1	0	0.1753	0.8246	0	0.0532	0.9467	0	0.1136	0.8863	0	0.0029	0.997	0
HM3_CNP_16	1	62210460	62223123	0.006	0.9939	0	0	1	0	0	1	0	0	1	0	0	1	0	0	1	0	0	1	0	0	1	0	0.0058	0.9941	0	0	1	0	0.0359	0.964	0
HM3_CNP_17	1	65201803	65202385	0.0063	0.9936	0	0.003	0.9969	0	0.175	0.8249	0	0.25	0.7499	0	0.0722	0.9277	0	0.1604	0.8395	0	0	1	0	0.0129	0.987	0	0.0087	0.9912	0	0.0123	0.9876	0	0	1	0
HM3_CNP_18	1	72528637	72535958	0.1144	0.8855	0	0.1524	0.8475	0	0.0119	0.988	0	0.0058	0.9941	0	0.0625	0.9374	0	0.0174	0.9825	0	0.05	0.9499	0	0.0714	0.9285	0	0.0321	0.9678	0	0.1818	0.8181	0	0.0748	0.9251	0
HM3_CNP_19	1	72538673	72583736	0.5301	0.4698	0	0.6484	0.3515	0	0.9166	0.0833	0	0.9117	0.0882	0	0.6136	0.3863	0	0.9276	0.0691	0.0032	0.5224	0.4775	0	0.7401	0.2404	0.0193	0.614	0.3859	0	0.5977	0.4022	0	0.5209	0.479	0
HM3_CNP_20	1	84486421	84488030	0.2195	0.7804	0	0.0365	0.9634	0	0.3313	0.6686	0	0.3117	0.6882	0	0.1704	0.8295	0	0.3488	0.6511	0	0.2529	0.747	0	0.2266	0.7733	0	0.2964	0.7035	0	0.017	0.9829	0	0.2883	0.7116	0
HM3_CNP_21	1	86174832	86176913	0.1219	0.878	0	0.0962	0.9037	0	0.2062	0.7937	0	0.1882	0.8117	0	0.3125	0.6874	0	0.2616	0.7383	0	0.1111	0.8888	0	0.1428	0.8571	0	0.1081	0.8918	0	0.1867	0.8132	0	0.0722	0.9277	0
HM3_CNP_22	1	94903266	94926867	0.012	0.9879	0	0	1	0	0	1	0	0	1	0	0	1	0	0	1	0	0.0222	0.9777	0	0	1	0	0.0116	0.9883	0	0	1	0	0.0361	0.9638	0
HM3_CNP_23	1	105820728	105823898	0.4691	0.5308	0	0.2848	0.7151	0	0.5357	0.4642	0	0.5647	0.4352	0	0.3068	0.6931	0	0.5988	0.4011	0	0.5444	0.4555	0	0.4078	0.5921	0	0.5558	0.4441	0	0.4367	0.5632	0	0.4638	0.5361	0
HM3_CNP_24	1	105966387	106016552	0.0121	0.9878	0	0	1	0	0	1	0	0	1	0	0	1	0	0	1	0	0.0277	0.9722	0	0	1	0	0.0175	0.9824	0	0	1	0	0.0269	0.973	0
HM3_CNP_25	1	107023241	107025005	0.0562	0.9437	0	0	1	0	0	1	0	0	1	0	0	1	0	0	1	0	0.0168	0.9831	0	0.0129	0.987	0	0.0029	0.997	0	0	1	0	0.0552	0.9447	0
HM3_CNP_26	1	108535014	108539019	0.0903	0.9096	0	0.2848	0.7151	0	0.5297	0.4702	0	0.4647	0.5352	0	0.3579	0.642	0	0.3928	0.6071	0	0.0842	0.9157	0	0.409	0.5909	0	0.0789	0.921	0	0.1988	0.8011	0	0.0813	0.9186	0
HM3_CNP_27	1	109169467	109173397	0	1	0	0.009	0.9909	0	0.0714	0.9285	0	0.047	0.9529	0	0.0454	0.9545	0	0.1395	0.8604	0	0.0055	0.9944	0	0.0454	0.9545	0	0.0438	0.9561	0	0.0284	0.9715	0	0	1	0
HM3_CNP_28	1	109298377	109301962	0.0903	0.9096	0	0	1	0	0	1	0	0	1	0	0	1	0	0	1	0	0.0833	0.9166	0	0	1	0	0.0558	0.9441	0	0	1	0	0.0658	0.9341	0
HM3_CNP_29	1	110025907	110044476	0.1328	0.6611	0.2059	0.3053	0.6501	0.0444	0.2459	0.7309	0.023	0.2912	0.6704	0.0383	0.1788	0.6951	0.1259	0.2704	0.6626	0.0669	0.1309	0.7381	0.1309	0.249	0.673	0.0778	0.1522	0.7163	0.1313	0.2828	0.6872	0.0299	0.12	0.6989	0.181
HM3_CNP_30	1	111178889	111189749	0.1204	0.8795	0	0.1242	0.8757	0	0	1	0	0.0058	0.9941	0	0.1079	0.892	0	0	1	0	0.0944	0.9055	0	0.0259	0.974	0	0.0764	0.9235	0	0.0568	0.9431	0	0.2155	0.7844	0
HM3_CNP_31	1	112496243	112498913	0.0783	0.9216	0	0.3606	0.6393	0	0.4047	0.5952	0	0.3823	0.6176	0	0.5113	0.4886	0	0.3779	0.622	0	0.028	0.9719	0	0.4078	0.5921	0	0.05	0.9499	0	0.3068	0.6931	0	0.0089	0.991	0
HM3_CNP_32	1	147303148	147523315	0.0188	0.9381	0.0429	0.1378	0.8515	0.0105	0.1448	0.8413	0.0138	0.0941	0.9058	0	0.1846	0.8012	0.0141	0.1178	0.8689	0.0131	0.0447	0.9494	0.0058	0.0915	0.9012	0.0071	0.1062	0.8839	0.0097	0.142	0.8579	0	0.0606	0.9393	0
HM3_CNP_33	1	147523315	147710728	0	1	0	0.0121	0.9878	0	0	1	0	0	1	0	0.0229	0.977	0	0.0058	0.9941	0	0.0055	0.9944	0	0.0064	0.9935	0	0	1	0	0.017	0.9829	0	0.0029	0.997	0
HM3_CNP_34	1	150821800	150853218	0.3433	0.6566	0	0.6151	0.3848	0	0.625	0.3749	0	0.5941	0.4058	0	0.6091	0.3908	0	0.6046	0.3953	0	0.4611	0.5388	0	0.4935	0.5064	0	0.5146	0.4853	0	0.6264	0.3735	0	0.2904	0.7095	0
HM3_CNP_35	1	151028547	151035324	0.2409	0.759	0	0.3333	0.6666	0	0.0297	0.9702	0	0.0117	0.9882	0	0.2386	0.7613	0	0.0465	0.9534	0	0.2222	0.7777	0	0.2337	0.7662	0	0.2058	0.7941	0	0.408	0.5919	0	0.1826	0.8173	0
HM3_CNP_36	1	153452575	153472791	0	0.962	0.0379	0	1	0	0	1	0	0	1	0	0	1	0	0	1	0	0	0.9499	0.05	0	0.9935	0.0064	0	0.9617	0.0382	0	0.9943	0.0056	0	0.9484	0.0515
HM3_CNP_37	1	153927851	153929981	0.4797	0.5202	0	0.0032	0.9967	0	0.006	0.9939	0	0	1	0	0	1	0	0	1	0	0.5	0.4999	0	0.022	0.9779	0	0.2263	0.7736	0	0	1	0	0.6442	0.3557	0
HM3_CNP_38	1	156783460	156788016	0	1	0	0	1	0	0	1	0	0	1	0	0	1	0	0	1	0	0.0888	0.9111	0	0	1	0	0.0233	0.9766	0	0	1	0	0.0299	0.97	0
HM3_CNP_39	1	163688498	163690794	0.006	0.9939	0	0	1	0	0	1	0	0	1	0	0	1	0	0	1	0	0	1	0	0	1	0	0.0116	0.9883	0	0	1	0	0.0359	0.964	0
HM3_CNP_40	1	167493526	167508390	0.1265	0.8734	0	0.3363	0.6636	0	0.1488	0.8511	0	0.1117	0.8882	0	0.2159	0.784	0	0.093	0.9069	0	0.1444	0.8555	0	0.2077	0.7922	0	0.2865	0.7134	0	0.3295	0.6704	0	0.0778	0.9221	0
HM3_CNP_41	1	177597151	177599938	0.2215	0.7784	0	0.0606	0.9393	0	0	1	0	0	1	0	0.017	0.9829	0	0	1	0	0.2134	0.7865	0	0.0333	0.9666	0	0.2098	0.7901	0	0.0284	0.9715	0	0.2818	0.7181	0
HM3_CNP_42	1	187293846	187297986	0	1	0	0.0181	0.9818	0	0	1	0	0	1	0	0	1	0	0	1	0	0.0055	0.9944	0	0	1	0	0.0116	0.9883	0	0.0057	0.9942	0	0.0029	0.997	0
HM3_CNP_43	1	187592960	187810199	0	1	0	0	1	0	0.0178	0.9821	0	0.0235	0.9764	0	0	1	0	0.029	0.9709	0	0	1	0	0	1	0	0	1	0	0	1	0	0	1	0
HM3_CNP_44	1	188038628	188043864	0	1	0	0.006	0.9939	0	0	1	0	0	1	0	0	1	0	0	1	0	0.0055	0.9944	0	0.0064	0.9935	0	0	1	0	0	1	0	0.0299	0.97	0
HM3_CNP_45	1	189983338	189992781	0.0246	0.9753	0	0	1	0	0	1	0	0	1	0	0	1	0	0	1	0	0.028	0.9719	0	0	1	0	0.0029	0.997	0	0	1	0	0.0179	0.982	0
HM3_CNP_46	1	193204702	193211845	0.0182	0.9817	0	0	1	0	0	1	0	0	1	0	0	1	0	0	1	0	0.0166	0.9833	0	0	1	0	0.0409	0.959	0	0	1	0	0.0179	0.982	0
HM3_CNP_47	1	193319225	193339540	0	0.9939	0.006	0	1	0	0	1	0	0	1	0	0	1	0	0	1	0	0	1	0	0	1	0	0	0.9352	0.0647	0	0.9943	0.0056	0	1	0
HM3_CNP_48	1	193676328	193682368	0.012	0.9879	0	0	1	0	0	1	0	0	1	0	0	1	0	0	1	0	0.028	0.9719	0	0.0129	0.987	0	0	1	0	0	1	0	0.0521	0.9478	0
HM3_CNP_49	1	194989670	195082414	0.3734	0.6265	0	0.2212	0.7787	0	0.1024	0.8975	0	0.0783	0.9216	0	0.4022	0.5977	0	0.0529	0.947	0	0.3876	0.6123	0	0.1381	0.8618	0	0.2441	0.7558	0	0.2272	0.7727	0	0.5602	0.4397	0
HM3_CNP_50	1	195087200	195168376	0.0121	0.9878	0	0	1	0	0.0416	0.9583	0	0.0176	0.9823	0	0.0284	0.9715	0	0.0117	0.9882	0	0.029	0.9709	0	0.0129	0.987	0	0.0029	0.997	0	0.0056	0.9943	0	0.0389	0.961	0
HM3_CNP_51	1	208148236	208150607	0.6089	0.391	0	0.5937	0.4062	0	0.4695	0.5304	0	0.5063	0.4936	0	0.5227	0.4772	0	0.5	0.4999	0	0.5348	0.4651	0	0.5273	0.4726	0	0.5384	0.4615	0	0.5747	0.4252	0	0.6366	0.3633	0
HM3_CNP_52	1	208671369	208680239	0.0301	0.9698	0	0	1	0	0	1	0	0	1	0	0	1	0	0	1	0	0.0277	0.9722	0	0.0064	0.9935	0	0.0058	0.9941	0	0	1	0	0.0329	0.967	0
HM3_CNP_53	1	211068711	211077059	0.018	0.9819	0	0.0545	0.9454	0	0.0178	0.9821	0	0.0235	0.9764	0	0.0113	0.9886	0	0.029	0.9709	0	0	1	0	0.0131	0.9868	0	0.0176	0.9823	0	0.0397	0.9602	0	0	1	0
HM3_CNP_54	1	212919913	212922145	0.006	0.9939	0	0	1	0	0	1	0	0	1	0	0	1	0	0	1	0	0.0166	0.9833	0	0	1	0	0	1	0	0	1	0	0.0269	0.973	0
HM3_CNP_55	1	213560092	213565727	0	1	0	0.009	0.9909	0	0.0963	0.9036	0	0.1352	0.8647	0	0.0056	0.9943	0	0.0348	0.9651	0	0	1	0	0.1052	0.8947	0	0	1	0	0.034	0.9659	0	0	1	0
HM3_CNP_56	1	219812673	219820268	0.006	0.9939	0	0	1	0	0	1	0	0	1	0	0	1	0	0	1	0	0.0277	0.9722	0	0.0064	0.9935	0	0.0116	0.9883	0	0	1	0	0.0449	0.955	0
HM3_CNP_57	1	220443401	220443721	0.1898	0.8101	0	0.3639	0.636	0	0.1937	0.8062	0	0.1686	0.8313	0	0.3295	0.6704	0	0.1428	0.8571	0	0.2926	0.7073	0	0.2171	0.7828	0	0.3818	0.6181	0	0.3448	0.6551	0	0.2312	0.7687	0
HM3_CNP_58	1	227883479	227886819	0.1858	0.8141	0	0.2083	0.7916	0	0.4135	0.5864	0	0.4312	0.5687	0	0.4352	0.5647	0	0.3554	0.6445	0	0.1402	0.8597	0	0.2222	0.7777	0	0.1796	0.8203	0	0.2797	0.7202	0	0.259	0.7409	0
HM3_CNP_59	1	228646927	228654748	0.0243	0.9756	0	0	1	0	0	1	0	0	1	0	0	1	0	0	1	0	0.0555	0.9444	0	0	1	0	0.0555	0.9444	0	0.0056	0.9943	0	0.0209	0.979	0
HM3_CNP_60	1	229602207	229609279	0	1	0	0	1	0	0.0178	0.9821	0	0.0352	0.9647	0	0	1	0	0.0174	0.9825	0	0	1	0	0	1	0	0	1	0	0	1	0	0	1	0
HM3_CNP_61	1	238460638	238461003	0.4683	0.5316	0	0.3069	0.693	0	0.4391	0.5608	0	0.3311	0.6688	0	0.2965	0.7034	0	0.3333	0.6666	0	0.547	0.4529	0	0.2419	0.758	0	0.5416	0.4583	0	0.1964	0.8035	0	0.5648	0.4351	0
HM3_CNP_62	1	238460638	238461502	0.4562	0.5437	0	0.2852	0.7147	0	0.3974	0.6025	0	0.2884	0.7115	0	0.2906	0.7093	0	0.2926	0.7073	0	0.5426	0.4573	0	0.2153	0.7846	0	0.5527	0.4472	0	0.2048	0.7951	0	0.566	0.4339	0
HM3_CNP_63	1	243505830	243509160	0	1	0	0	1	0	0.0238	0.9761	0	0.0176	0.9823	0	0	1	0	0.0465	0.9534	0	0	1	0	0	1	0	0	1	0	0	1	0	0	1	0
HM3_CNP_64	1	245972288	245972460	0.0974	0.9025	0	0.0477	0.9522	0	0.0125	0.9874	0	0.0126	0.9873	0	0.037	0.9629	0	0	1	0	0.0697	0.9302	0	0.0131	0.9868	0	0.0696	0.9303	0	0.0384	0.9615	0	0.1096	0.8903	0
HM3_CNP_65	1	246806139	246863836	0.2831	0.7168	0	0.1493	0.8506	0	0.1309	0.869	0	0.1785	0.8214	0	0.125	0.8749	0	0.0941	0.9058	0	0.2359	0.764	0	0.1623	0.8376	0	0.2558	0.7441	0	0.0965	0.9034	0	0.3493	0.6506	0
HM3_CNP_66	1	246933526	246942931	0.3012	0.6987	0	0	1	0	0	1	0	0	1	0	0	1	0	0	1	0	0.2611	0.7388	0	0.0194	0.9805	0	0.1911	0.8088	0	0	1	0	0.3293	0.6706	0
HM3_CNP_67	2	4191253	4201042	0.006	0.9939	0	0.1798	0.8201	0	0.0119	0.988	0	0.0058	0.9941	0	0.0738	0.9261	0	0	1	0	0	1	0	0.1103	0.8896	0	0.0526	0.9473	0	0.1931	0.8068	0	0	1	0
HM3_CNP_68	2	4629667	4631497	0.0487	0.9512	0	0	1	0	0	1	0	0	1	0	0	1	0	0	1	0	0.0333	0.9666	0	0	1	0	0.0117	0.9882	0	0	1	0	0.0628	0.9371	0
HM3_CNP_69	2	6215763	6225571	0.024	0.9759	0	0	1	0	0	1	0	0	1	0	0	1	0	0	1	0	0.0722	0.9277	0	0	1	0	0.0058	0.9941	0	0	1	0	0.0868	0.9131	0
HM3_CNP_70	2	7148439	7151927	0.0617	0.9382	0	0	1	0	0	1	0	0	1	0	0	1	0	0	1	0	0.1	0.8999	0	0	1	0	0.038	0.9619	0	0	1	0	0.0419	0.958	0
HM3_CNP_71	2	14622400	14627543	0	1	0	0.0396	0.9603	0	0	1	0	0.0058	0.9941	0	0.0227	0.9772	0	0	1	0	0	1	0	0.0194	0.9805	0	0.0058	0.9941	0	0.0397	0.9602	0	0.003	0.9969	0
HM3_CNP_72	2	24455015	24465231	0.0662	0.9337	0	0.0457	0.9542	0	0.0178	0.9821	0	0.047	0.9529	0	0.0517	0.9482	0	0.0348	0.9651	0	0.05	0.9499	0	0	1	0	0.0204	0.9795	0	0.017	0.9829	0	0.0568	0.9431	0
HM3_CNP_73	2	27618812	27633022	0.006	0.9939	0	0	1	0	0	1	0	0	1	0	0	1	0	0	1	0	0.0333	0.9666	0	0	1	0	0.0029	0.997	0	0	1	0	0.0149	0.985	0
HM3_CNP_74	2	29495378	29498441	0.0304	0.9695	0	0.003	0.9969	0	0	1	0	0	1	0	0	1	0	0	1	0	0.0666	0.9333	0	0.0065	0.9934	0	0.0175	0.9824	0	0	1	0	0.0688	0.9311	0
HM3_CNP_75	2	35435011	35469179	0.024	0.9759	0	0	1	0	0	1	0	0.0058	0.9941	0	0	1	0	0	1	0	0.0222	0.9777	0	0.0064	0.9935	0	0.0263	0.9736	0	0	1	0	0.0449	0.955	0
HM3_CNP_76	2	35831294	35841451	0.628	0.3719	0	0.4636	0.5363	0	0.4156	0.5843	0	0.3882	0.6117	0	0.431	0.5689	0	0.4767	0.5232	0	0.5333	0.4666	0	0.3961	0.6038	0	0.5414	0.4585	0	0.4425	0.5574	0	0.5666	0.4333	0
HM3_CNP_77	2	36190244	36193058	0.006	0.9939	0	0.006	0.9939	0	0.125	0.8749	0	0.1117	0.8882	0	0.0056	0.9943	0	0.1395	0.8604	0	0.0055	0.9944	0	0.2368	0.7631	0	0.0029	0.997	0	0	1	0	0.0329	0.967	0
HM3_CNP_78	2	38727303	38734610	0.0481	0.9518	0	0	1	0	0	1	0	0	1	0	0	1	0	0	1	0	0.0222	0.9777	0	0.0129	0.987	0	0.0058	0.9941	0	0	1	0	0.0479	0.952	0
HM3_CNP_79	2	38809370	38825785	0	0.9759	0.024	0	0.939	0.0609	0	1	0	0	1	0	0	1	0	0	1	0	0	0.9943	0.0056	0	0.9935	0.0064	0	0.9879	0.012	0	0.9942	0.0057	0	1	0
HM3_CNP_80	2	41091947	41101972	0.1204	0.8795	0	0.0545	0.9454	0	0.0595	0.9404	0	0.0352	0.9647	0	0.0454	0.9545	0	0.0174	0.9825	0	0.1388	0.8611	0	0.0324	0.9675	0	0.0935	0.9064	0	0.0681	0.9318	0	0.2574	0.7425	0
HM3_CNP_81	2	44320603	44321576	0.0903	0.9096	0	0.1727	0.8272	0	0.1566	0.8433	0	0.1647	0.8352	0	0.2386	0.7613	0	0.186	0.8139	0	0.0611	0.9388	0	0.0194	0.9805	0	0.0263	0.9736	0	0.1647	0.8352	0	0.0239	0.976	0
HM3_CNP_82	2	49387002	49394694	0	1	0	0.0426	0.9573	0	0.2228	0.7771	0	0.1823	0.8176	0	0.0113	0.9886	0	0.1802	0.8197	0	0	1	0	0.0259	0.974	0	0	1	0	0.034	0.9659	0	0	1	0
HM3_CNP_83	2	51780103	51781218	0.0301	0.9698	0	0.1189	0.881	0	0	1	0	0	1	0	0.1363	0.8636	0	0	1	0	0	1	0	0.2012	0.7987	0	0.038	0.9619	0	0.0795	0.9204	0	0	1	0
HM3_CNP_84	2	52607972	52637176	0.1024	0.8975	0	0.3242	0.6757	0	0.5476	0.4523	0	0.547	0.4529	0	0.4261	0.5738	0	0.6176	0.3823	0	0.0222	0.9777	0	0.2597	0.7402	0	0.1461	0.8538	0	0.2727	0.7272	0	0.0479	0.952	0
HM3_CNP_85	2	53412341	53412983	0.2865	0.7134	0	0.0434	0.9565	0	0.0119	0.988	0	0	1	0	0.0113	0.9886	0	0	1	0	0.4488	0.5511	0	0.0328	0.9671	0	0.1617	0.8382	0	0.0348	0.9651	0	0.3702	0.6297	0
HM3_CNP_86	2	53698406	53700051	0.024	0.9759	0	0	1	0	0	1	0	0	1	0	0	1	0	0	1	0	0.0388	0.9611	0	0.0065	0.9934	0	0.0175	0.9824	0	0	1	0	0.0868	0.9131	0
HM3_CNP_87	2	55177792	55188549	0.0243	0.9756	0	0	1	0	0	1	0	0	1	0	0	1	0	0	1	0	0.0055	0.9944	0	0	1	0	0.0292	0.9707	0	0.017	0.9829	0	0.0119	0.988	0
HM3_CNP_88	2	59477152	59480656	0.006	0.9939	0	0.0303	0.9696	0	0.1626	0.8373	0	0.0843	0.9156	0	0.0454	0.9545	0	0.1058	0.8941	0	0.0111	0.9888	0	0.1233	0.8766	0	0.0595	0.9404	0	0.0287	0.9712	0	0	1	0
HM3_CNP_89	2	67613576	67619396	0.0542	0.9457	0	0	1	0	0	1	0	0	1	0	0	1	0	0	1	0	0	1	0	0	1	0	0	1	0	0	1	0	0.0269	0.973	0
HM3_CNP_90	2	79182654	79196064	0.075	0.9249	0	0	0.9631	0.0368	0	0.9113	0.0886	0	0.9583	0.0416	0	0.9829	0.017	0	0.8687	0.1312	0.0285	0.9655	0.0058	0	0.9935	0.0064	0.0148	0.9791	0.006	0	0.9195	0.0804	0.0481	0.9518	0
HM3_CNP_91	2	81665692	81669805	0.024	0.9759	0	0	1	0	0	1	0	0	1	0	0	1	0	0	1	0	0.0055	0.9944	0	0	1	0	0.0029	0.997	0	0	1	0	0.0389	0.961	0
HM3_CNP_92	2	86806581	86807365	0.6118	0.3881	0	0.7006	0.2993	0	0.9024	0.0975	0	0.8719	0.125	0.0029	0.5783	0.4216	0	0.9294	0.0705	0	0.6918	0.3081	0	0.7808	0.2191	0	0.5657	0.4342	0	0.6234	0.3765	0	0.6535	0.3464	0
HM3_CNP_93	2	87227404	87270600	0	1	0	0.0061	0.9938	0	0	1	0	0.0178	0.9821	0	0	1	0	0	1	0	0.0337	0.9662	0	0	1	0	0.0148	0.9851	0	0.0113	0.9886	0	0.0059	0.994	0
HM3_CNP_94	2	87315708	87424241	0	0	1	0	0.003	0.9969	0	0.006	0.9939	0	0.0176	0.9823	0	0.0056	0.9943	0	0	1	0.0051	0.0286	0.9662	0	0	1	0	0.0205	0.9794	0	0.0113	0.9886	0	0.0059	0.994
HM3_CNP_95	2	87620412	87775756	0	1	0	0.009	0.9909	0	0.0059	0.994	0	0.0176	0.9823	0	0	1	0	0	1	0	0.0337	0.9662	0	0	1	0	0.0205	0.9794	0	0.0058	0.9941	0	0.0059	0.994	0
HM3_CNP_96	2	89639248	89915429	0.0916	0.895	0.0133	0.0584	0.9382	0.0032	0.0476	0.9523	0	0.0236	0.9703	0.006	0.0113	0.9886	0	0.0883	0.8988	0.0127	0.0972	0.884	0.0186	0.0389	0.961	0	0.0614	0.9385	0	0.0462	0.9477	0.006	0.0732	0.9137	0.013
HM3_CNP_97	2	95094701	95099193	0	1	0	0	1	0	0.018	0.9819	0	0.047	0.9529	0	0	1	0	0.0348	0.9651	0	0	1	0	0.0064	0.9935	0	0	1	0	0	1	0	0	1	0
HM3_CNP_98	2	97507179	97531181	0.4085	0.5914	0	0.6366	0.3633	0	0.4285	0.5714	0	0.4216	0.5783	0	0.2678	0.7321	0	0.3411	0.6588	0	0.3426	0.6573	0	0.4054	0.5945	0	0.4939	0.506	0	0.5909	0.409	0	0.3024	0.6975	0
HM3_CNP_99	2	106245033	106251789	0.3687	0.6312	0	0.3695	0.6304	0	0.3795	0.6204	0	0.3452	0.6547	0	0.2954	0.7045	0	0.4069	0.593	0	0.3595	0.6404	0	0.3571	0.6428	0	0.1754	0.8245	0	0.3068	0.6931	0	0.3529	0.647	0
HM3_CNP_100	2	115108946	115117469	0.0301	0.9698	0	0	1	0	0	1	0	0	1	0	0	1	0	0	1	0	0.0277	0.9722	0	0	1	0	0.0029	0.997	0	0	1	0	0.0479	0.952	0
HM3_CNP_101	2	118377621	118383656	0.006	0.9939	0	0	1	0	0	1	0	0	1	0	0	1	0	0	1	0	0.0055	0.9944	0	0	1	0	0.0411	0.9588	0	0	1	0	0.009	0.9909	0
HM3_CNP_102	2	123192888	123198771	0.0542	0.9457	0	0.1333	0.8666	0	0.3809	0.619	0	0.3869	0.613	0	0.142	0.8579	0	0.2383	0.7616	0	0.0833	0.9166	0	0.1168	0.8831	0	0.1588	0.8411	0	0.1193	0.8806	0	0.0628	0.9371	0
HM3_CNP_103	2	125368402	125374832	0.0662	0.9337	0	0	1	0	0	1	0	0	1	0	0	1	0	0	1	0	0.0388	0.9611	0	0.0064	0.9935	0	0.0087	0.9912	0	0	1	0	0.0301	0.9698	0
HM3_CNP_104	2	128538342	128543406	0	1	0	0	1	0	0	1	0	0	1	0	0	1	0	0	1	0	0.0111	0.9888	0	0	1	0	0.0146	0.9853	0	0	1	0	0.0149	0.985	0
HM3_CNP_105	2	129354948	129361791	0.0301	0.9698	0	0.1848	0.8151	0	0.3333	0.6666	0	0.3235	0.6764	0	0.1988	0.8011	0	0.279	0.7209	0	0	1	0	0.1363	0.8636	0	0.038	0.9619	0	0.1149	0.885	0	0	1	0
HM3_CNP_106	2	131357910	131361436	0.012	0.9879	0	0	1	0	0	1	0	0	1	0	0	1	0	0	1	0	0.0055	0.9944	0	0	1	0	0.0059	0.994	0	0	1	0	0.0269	0.973	0
HM3_CNP_107	2	131809502	131812909	0.0361	0.9638	0	0	1	0	0	1	0	0	1	0	0	1	0	0	1	0	0.0944	0.9055	0	0	1	0	0.0529	0.947	0	0	1	0	0.0396	0.9603	0
HM3_CNP_108	2	132997170	133025106	0	0.9638	0.0361	0	0.9969	0.003	0	0.994	0.0059	0	1	0	0	1	0	0	1	0	0	0.9611	0.0388	0	1	0	0	1	0	0	1	0	0	0.9341	0.0658
HM3_CNP_109	2	135814903	135818276	0.1385	0.8614	0	0	1	0	0	1	0	0	1	0	0	1	0	0	1	0	0.0722	0.9277	0	0	1	0	0.0146	0.9853	0	0	1	0	0.2664	0.7335	0
HM3_CNP_110	2	137700117	137700731	0.006	0.9939	0	0.0213	0.9786	0	0	1	0	0	1	0	0.0227	0.9772	0	0	1	0	0.0111	0.9888	0	0.0324	0.9675	0	0.0029	0.997	0	0.034	0.9659	0	0	1	0
HM3_CNP_111	2	146580874	146592386	0.1686	0.8313	0	0.4636	0.5363	0	0.6845	0.3154	0	0.6705	0.3294	0	0.3465	0.6534	0	0.593	0.4069	0	0.1111	0.8888	0	0.4934	0.5065	0	0.1608	0.8391	0	0.4261	0.5738	0	0.0628	0.9371	0
HM3_CNP_112	2	150739697	150745978	0.006	0.9939	0	0.0243	0.9756	0	0	1	0	0.0058	0.9941	0	0.0172	0.9827	0	0	1	0	0	1	0	0.0526	0.9473	0	0	1	0	0.0625	0.9374	0	0	1	0
HM3_CNP_113	2	164351734	164353372	0.0301	0.9698	0	0.067	0.9329	0	0.0357	0.9642	0	0.0294	0.9705	0	0.0988	0.9011	0	0.093	0.9069	0	0.0333	0.9666	0	0.0263	0.9736	0	0.0058	0.9941	0	0.0795	0.9204	0	0.0538	0.9461	0
HM3_CNP_114	2	179775437	179787389	0.3589	0.641	0	0.1944	0.8055	0	0.1011	0.8988	0	0.1	0.8999	0	0.4529	0.547	0	0.1647	0.8352	0	0.3764	0.6235	0	0.3421	0.6578	0	0.5312	0.4687	0	0.362	0.6379	0	0.4503	0.5496	0
HM3_CNP_115	2	180121607	180130382	0.1506	0.8493	0	0.0636	0.9363	0	0	1	0	0	1	0	0.0625	0.9374	0	0	1	0	0.1888	0.8111	0	0.0324	0.9675	0	0.0789	0.921	0	0.034	0.9659	0	0.1497	0.8502	0
HM3_CNP_116	2	183793698	183798067	0.006	0.9939	0	0.0575	0.9424	0	0	1	0	0	1	0	0.0057	0.9942	0	0	1	0	0	1	0	0.0064	0.9935	0	0.0087	0.9912	0	0.0568	0.9431	0	0	1	0
HM3_CNP_117	2	184310980	184312430	0.0481	0.9518	0	0	1	0	0.0059	0.994	0	0	1	0	0	1	0	0	1	0	0.0523	0.9476	0	0.0194	0.9805	0	0.0116	0.9883	0	0.0113	0.9886	0	0.0552	0.9447	0
HM3_CNP_118	2	184807930	184845163	0.024	0.9759	0	0	1	0	0	1	0	0	1	0	0	1	0	0	1	0	0.0777	0.9222	0	0	1	0	0.0058	0.9941	0	0	1	0	0.0179	0.982	0
HM3_CNP_119	2	184955017	184973074	0.0301	0.9698	0	0	1	0	0	1	0	0	1	0	0	1	0	0	1	0	0.1277	0.8722	0	0	1	0	0.0672	0.9327	0	0	1	0	0.0988	0.9011	0
HM3_CNP_120	2	189276201	189287574	0.1385	0.8614	0	0	1	0	0	1	0	0	1	0	0	1	0	0	1	0	0.1166	0.8833	0	0	1	0	0.0292	0.9707	0	0.0056	0.9943	0	0.0838	0.9161	0
HM3_CNP_121	2	194289598	194306617	0	1	0	0	1	0	0.0357	0.9642	0	0.0235	0.9764	0	0	1	0	0.0058	0.9941	0	0	1	0	0.0064	0.9935	0	0	1	0	0	1	0	0	1	0
HM3_CNP_122	2	195022965	195034089	0.006	0.9939	0	0.003	0.9969	0	0	1	0	0	1	0	0	1	0	0	1	0	0.0222	0.9777	0	0	1	0	0.0029	0.997	0	0	1	0	0.0149	0.985	0
HM3_CNP_123	2	195688025	195690695	0.2349	0.765	0	0.0636	0.9363	0	0.1369	0.863	0	0.0941	0.9058	0	0.1193	0.8806	0	0.093	0.9069	0	0.2166	0.7833	0	0.0909	0.909	0	0.1065	0.8934	0	0.0284	0.9715	0	0.3023	0.6976	0
HM3_CNP_124	2	203004020	203020446	0.1325	0.8674	0	0	1	0	0	1	0	0	1	0	0	1	0	0	1	0	0.1111	0.8888	0	0.0129	0.987	0	0.0643	0.9356	0	0	1	0	0.2395	0.7604	0
HM3_CNP_125	2	203608045	203610291	0.0301	0.9698	0	0.1748	0.8251	0	0.0178	0.9821	0	0.0117	0.9882	0	0.0113	0.9886	0	0.0116	0.9883	0	0.0112	0.9887	0	0.1363	0.8636	0	0.0146	0.9853	0	0.1551	0.8448	0	0.0179	0.982	0
HM3_CNP_126	2	208061364	208067581	0.0361	0.9638	0	0.1727	0.8272	0	0	1	0	0	1	0	0.034	0.9659	0	0	1	0	0.0111	0.9888	0	0.1038	0.8961	0	0.0789	0.921	0	0.2215	0.7784	0	0.015	0.9849	0
HM3_CNP_127	2	208943618	208955466	0.0182	0.9817	0	0	1	0	0	1	0	0	1	0	0	1	0	0	1	0	0	1	0	0	1	0	0	1	0	0	1	0	0.0269	0.973	0
HM3_CNP_128	2	211480395	211486620	0.024	0.9759	0	0	1	0	0	1	0	0	1	0	0	1	0	0	1	0	0.0166	0.9833	0	0	1	0	0	1	0	0	1	0	0.0149	0.985	0
HM3_CNP_129	2	212894596	212900293	0.0121	0.9878	0	0.0727	0.9272	0	0	1	0	0	1	0	0.0909	0.909	0	0	1	0	0	1	0	0	1	0	0	1	0	0.0284	0.9715	0	0	1	0
HM3_CNP_130	2	226665007	226669932	0.0542	0.9457	0	0.003	0.9969	0	0	1	0	0	1	0	0	1	0	0	1	0	0.05	0.9499	0	0.0194	0.9805	0	0.0263	0.9736	0	0	1	0	0.0359	0.964	0
HM3_CNP_131	2	227051032	227054312	0.006	0.9939	0	0.0242	0.9757	0	0	1	0	0	1	0	0.0057	0.9942	0	0	1	0	0	1	0	0.0259	0.974	0	0	1	0	0.0056	0.9943	0	0	1	0
HM3_CNP_132	2	227951554	227967101	0	0.9698	0.0301	0	0.932	0.0679	0	1	0	0	1	0	0	0.9886	0.0113	0	1	0	0	1	0	0	0.9675	0.0324	0	1	0	0	0.9127	0.0872	0	1	0
HM3_CNP_133	2	234313447	234323362	0.0121	0.9878	0	0	1	0	0	1	0	0	1	0	0	1	0	0	1	0	0.0388	0.9611	0	0	1	0	0.0497	0.9502	0	0	1	0	0.0269	0.973	0
HM3_CNP_134	2	242506744	242738129	0.006	0.9939	0	0.0212	0.9787	0	0	1	0	0	1	0	0.0229	0.977	0	0	1	0	0.0055	0.9944	0	0	1	0	0	1	0	0.0227	0.9772	0	0.0059	0.994	0
HM3_CNP_135	3	205022	207800	0.3253	0.6746	0	0.2164	0.7835	0	0.3869	0.613	0	0.3571	0.6428	0	0.3295	0.6704	0	0.3705	0.6294	0	0.1888	0.8111	0	0.2207	0.7792	0	0.2869	0.713	0	0.2159	0.784	0	0.2514	0.7485	0
HM3_CNP_136	3	965754	971718	0.012	0.9879	0	0	1	0	0	1	0	0	1	0	0	1	0	0	1	0	0.05	0.9499	0	0	1	0	0.035	0.9649	0	0	1	0	0.0059	0.994	0
HM3_CNP_137	3	1658250	1667530	0	1	0	0	1	0	0.0357	0.9642	0	0.0117	0.9882	0	0	1	0	0.0872	0.9127	0	0	1	0	0	1	0	0	1	0	0	1	0	0	1	0
HM3_CNP_138	3	1757524	1762581	0.012	0.9879	0	0.0272	0.9727	0	0	1	0	0	1	0	0.0056	0.9943	0	0	1	0	0	1	0	0.0194	0.9805	0	0	1	0	0.0227	0.9772	0	0	1	0
HM3_CNP_139	3	1892909	1897965	0.0792	0.9207	0	0.003	0.9969	0	0	1	0	0	1	0	0	1	0	0	1	0	0.1166	0.8833	0	0	1	0	0.0497	0.9502	0	0	1	0	0.0958	0.9041	0
HM3_CNP_140	3	1911522	1917933	0.0182	0.9817	0	0.003	0.9969	0	0.0178	0.9821	0	0.0117	0.9882	0	0	1	0	0	1	0	0.0944	0.9055	0	0	1	0	0.0204	0.9795	0	0	1	0	0.0119	0.988	0
HM3_CNP_141	3	4167639	4172015	0.0481	0.9518	0	0	1	0	0.0059	0.994	0	0.0058	0.9941	0	0.0056	0.9943	0	0	1	0	0.0555	0.9444	0	0.0129	0.987	0	0.0146	0.9853	0	0.0057	0.9942	0	0.0598	0.9401	0
HM3_CNP_142	3	6194093	6215260	0.0361	0.9638	0	0	1	0	0	1	0	0	1	0	0	1	0	0	1	0	0	1	0	0	1	0	0.0438	0.9561	0	0	1	0	0.0269	0.973	0
HM3_CNP_143	3	6626128	6629060	0.0301	0.9698	0	0.1666	0.8333	0	0.0059	0.994	0	0	1	0	0.0681	0.9318	0	0	1	0	0	1	0	0.1103	0.8896	0	0.0116	0.9883	0	0.1988	0.8011	0	0	1	0
HM3_CNP_144	3	16215560	16216388	0.2073	0.7926	0	0.179	0.8209	0	0.2317	0.7682	0	0.2562	0.7437	0	0.1352	0.8647	0	0.3	0.6999	0	0.1685	0.8314	0	0.1842	0.8157	0	0.1883	0.8116	0	0.2556	0.7443	0	0.2804	0.7195	0
HM3_CNP_145	3	25825784	25829901	0.018	0.9819	0	0	1	0	0	1	0	0	1	0	0	1	0	0	1	0	0.0055	0.9944	0	0	1	0	0.0175	0.9824	0	0	1	0	0.0269	0.973	0
HM3_CNP_146	3	26407350	26414475	0.0421	0.9578	0	0.1151	0.8848	0	0	1	0	0	1	0	0.0172	0.9827	0	0.0058	0.9941	0	0	1	0	0.0324	0.9675	0	0.0529	0.947	0	0.0965	0.9034	0	0.0059	0.994	0
HM3_CNP_147	3	30970593	30973753	0.0121	0.9878	0	0	1	0	0	1	0	0	1	0	0	1	0	0	1	0	0.0111	0.9888	0	0	1	0	0.0263	0.9736	0	0	1	0	0.0421	0.9578	0
HM3_CNP_148	3	37954886	37961932	0.0304	0.9695	0	0.0666	0.9333	0	0.0773	0.9226	0	0.0764	0.9235	0	0.1079	0.892	0	0.0174	0.9825	0	0.0055	0.9944	0	0.046	0.9539	0	0.0204	0.9795	0	0.1647	0.8352	0	0.0119	0.988	0
HM3_CNP_149	3	41755151	41763496	0.018	0.9819	0	0	1	0	0	1	0	0	1	0	0	1	0	0	1	0	0.0166	0.9833	0	0.0129	0.987	0	0.0208	0.9791	0	0	1	0	0.0333	0.9666	0
HM3_CNP_150	3	46771793	46824593	0.3614	0.6385	0	0.0121	0.9878	0	0	1	0	0.0058	0.9941	0	0.0056	0.9943	0	0	1	0	0.3666	0.6333	0	0.0389	0.961	0	0.2941	0.7058	0	0.034	0.9659	0	0.482	0.5179	0
HM3_CNP_151	3	53003023	53014529	0.0301	0.9698	0	0.0818	0.9181	0	0.0773	0.9226	0	0.0529	0.947	0	0.0284	0.9715	0	0.0232	0.9767	0	0	1	0	0.1558	0.8441	0	0	1	0	0.0977	0.9022	0	0	1	0
HM3_CNP_152	3	58773839	58774924	0.0365	0.9634	0	0	1	0	0.0059	0.994	0	0	1	0	0.0172	0.9827	0	0	1	0	0.0388	0.9611	0	0	1	0	0.0438	0.9561	0	0	1	0	0.0419	0.958	0
HM3_CNP_153	3	62585665	62587235	0.0731	0.9268	0	0	1	0	0	1	0	0	1	0	0	1	0	0	1	0	0.0555	0.9444	0	0	1	0	0.0818	0.9181	0	0	1	0	0.1167	0.8832	0
HM3_CNP_154	3	62686342	62690900	0.0542	0.9457	0	0	1	0	0	1	0	0	1	0	0	1	0	0	1	0	0.0166	0.9833	0	0.0064	0.9935	0	0.0058	0.9941	0	0	1	0	0.0359	0.964	0
HM3_CNP_155	3	63103632	63111620	0.0304	0.9695	0	0	1	0	0	1	0	0.0058	0.9941	0	0	1	0	0	1	0	0.0333	0.9666	0	0	1	0	0.0029	0.997	0	0	1	0	0.0212	0.9787	0
HM3_CNP_156	3	65163493	65189725	0	1	0	0.0666	0.9333	0	0.0238	0.9761	0	0.0352	0.9647	0	0.0454	0.9545	0	0.0697	0.9302	0	0	1	0	0.0779	0.922	0	0.0087	0.9912	0	0.0284	0.9715	0	0	1	0
HM3_CNP_157	3	74230849	74234561	0.024	0.9759	0	0	1	0	0	1	0	0	1	0	0	1	0	0	1	0	0.0454	0.9545	0	0	1	0	0.0176	0.9823	0	0	1	0	0.0424	0.9575	0
HM3_CNP_158	3	75509797	75722584	0.024	0.9759	0	0.0365	0.9634	0	0.0059	0.994	0	0	1	0	0.017	0.9829	0	0	1	0	0	1	0	0.0259	0.974	0	0	1	0	0.0227	0.9772	0	0	1	0
HM3_CNP_159	3	76166636	76179261	0.006	0.9939	0	0	1	0	0	1	0	0	1	0	0	1	0	0	1	0	0.0277	0.9722	0	0	1	0	0.0087	0.9912	0	0	1	0	0.0089	0.991	0
HM3_CNP_160	3	80485113	80488516	0.024	0.9759	0	0	1	0	0	1	0	0	1	0	0	1	0	0	1	0	0.0333	0.9666	0	0	1	0	0.0088	0.9911	0	0	1	0	0.0119	0.988	0
HM3_CNP_161	3	82951779	82955733	0.067	0.9329	0	0.0878	0.9121	0	0.018	0.9819	0	0.0963	0.9036	0	0.0625	0.9374	0	0.0406	0.9593	0	0.0777	0.9222	0	0.2565	0.7434	0	0.0411	0.9588	0	0.0459	0.954	0	0.1204	0.8795	0
HM3_CNP_162	3	84782374	84784826	0.0602	0.9397	0	0.0696	0.9303	0	0.2349	0.765	0	0.2	0.7999	0	0.0625	0.9374	0	0.3139	0.686	0	0.0337	0.9662	0	0.0526	0.9473	0	0.0847	0.9152	0	0.1136	0.8863	0	0.0538	0.9461	0
HM3_CNP_163	3	87974702	87984943	0	1	0	0	1	0	0	1	0	0	1	0	0.0056	0.9943	0	0	1	0	0.0222	0.9777	0	0	1	0	0.0058	0.9941	0	0	1	0	0.0329	0.967	0
HM3_CNP_164	3	89477282	89502071	0.012	0.9879	0	0.0181	0.9818	0	0.0119	0.988	0	0.0117	0.9882	0	0.0113	0.9886	0	0.0058	0.9941	0	0	1	0	0.0584	0.9415	0	0	1	0	0.0511	0.9488	0	0	1	0
HM3_CNP_165	3	89753046	89758560	0	1	0	0.0424	0.9575	0	0	1	0	0	1	0	0	1	0	0	1	0	0	1	0	0.0259	0.974	0	0	1	0	0.0454	0.9545	0	0.0089	0.991	0
HM3_CNP_166	3	97181771	97196039	0.0361	0.9638	0	0	1	0	0	1	0	0	1	0	0	1	0	0	1	0	0.0333	0.9666	0	0	1	0	0.0497	0.9502	0	0	1	0	0.0119	0.988	0
HM3_CNP_167	3	100427148	100432111	0.006	0.9939	0	0.2424	0.7575	0	0	1	0	0.0058	0.9941	0	0.0511	0.9488	0	0	1	0	0.0166	0.9833	0	0.1233	0.8766	0	0.0555	0.9444	0	0.2954	0.7045	0	0	1	0
HM3_CNP_168	3	102152207	102155916	0.024	0.9759	0	0.003	0.9969	0	0	1	0	0	1	0	0	1	0	0.0058	0.9941	0	0.0168	0.9831	0	0	1	0	0.0058	0.9941	0	0	1	0	0.0243	0.9756	0
HM3_CNP_169	3	110526997	110527745	0.1524	0.8475	0	0	1	0	0	1	0	0	1	0	0	1	0	0.0176	0.9823	0	0.3166	0.6833	0	0.04	0.9599	0	0.3035	0.6964	0	0.0113	0.9886	0	0.2421	0.7578	0
HM3_CNP_170	3	116143282	116151640	0.256	0.7439	0	0.009	0.9909	0	0.0119	0.988	0	0.0058	0.9941	0	0.125	0.8749	0	0.0174	0.9825	0	0.3222	0.6777	0	0.0194	0.9805	0	0.1783	0.8216	0	0.0056	0.9943	0	0.4011	0.5988	0
HM3_CNP_171	3	120834088	120836628	0.012	0.9879	0	0.0272	0.9727	0	0	1	0	0	1	0	0.0056	0.9943	0	0	1	0	0	1	0	0	1	0	0	1	0	0.0227	0.9772	0	0	1	0
HM3_CNP_172	3	127194960	127204552	0.1204	0.8795	0	0	1	0	0	1	0	0	1	0	0	1	0	0	1	0	0.0777	0.9222	0	0.0194	0.9805	0	0.0352	0.9647	0	0	1	0	0.1197	0.8802	0
HM3_CNP_173	3	131246388	131288926	0.2289	0.771	0	0.3909	0.609	0	0.2678	0.7321	0	0.2409	0.759	0	0.3693	0.6306	0	0.1279	0.872	0	0.1222	0.8777	0	0.3175	0.6824	0	0.1929	0.807	0	0.3965	0.6034	0	0.1347	0.8652	0
HM3_CNP_174	3	133190847	133195707	0.0542	0.9457	0	0.3515	0.6484	0	0.3988	0.6011	0	0.347	0.6529	0	0.3908	0.6091	0	0.3662	0.6337	0	0.05	0.9499	0	0.4155	0.5844	0	0.1461	0.8538	0	0.3522	0.6477	0	0.0059	0.994	0
HM3_CNP_175	3	133475463	133478374	0.1818	0.8181	0	0.29	0.7099	0	0.1753	0.8246	0	0.2066	0.7933	0	0.2349	0.765	0	0.2278	0.7721	0	0.1136	0.8863	0	0.4117	0.5882	0	0.1194	0.8805	0	0.2368	0.7631	0	0.1161	0.8838	0
HM3_CNP_176	3	136325315	136327533	0.018	0.9819	0	0	1	0	0	1	0	0	1	0	0	1	0	0	1	0	0.0842	0.9157	0	0	1	0	0.0441	0.9558	0	0	1	0	0.0783	0.9216	0
HM3_CNP_177	3	137180063	137182567	0.0432	0.9567	0	0	1	0	0	1	0	0	1	0	0	1	0	0	1	0	0.047	0.9529	0	0	1	0	0.0029	0.997	0	0	1	0	0.0531	0.9468	0
HM3_CNP_178	3	138510648	138525910	0.006	0.9939	0	0.003	0.9969	0	0	1	0	0	1	0	0	1	0	0	1	0	0	1	0	0	1	0	0	1	0	0	1	0	0.0359	0.964	0
HM3_CNP_179	3	142028284	142029696	0.326	0.665	0.0089	0.2424	0.7575	0	0.5654	0.4345	0	0.4705	0.5294	0	0.3693	0.6306	0	0.6395	0.3604	0	0.3222	0.6777	0	0.5	0.4999	0	0.3888	0.6111	0	0.385	0.6149	0	0.3263	0.6736	0
HM3_CNP_180	3	145765733	145770405	0.006	0.9939	0	0	1	0	0	1	0	0	1	0	0	1	0	0	1	0	0.0166	0.9833	0	0	1	0	0.0029	0.997	0	0	1	0	0.0209	0.979	0
HM3_CNP_181	3	150446085	150450811	0.012	0.9879	0	0.0333	0.9666	0	0.0535	0.9464	0	0.0647	0.9352	0	0.0284	0.9715	0	0.0813	0.9186	0	0.0166	0.9833	0	0.0324	0.9675	0	0.0029	0.997	0	0.017	0.9829	0	0.0029	0.997	0
HM3_CNP_182	3	153829784	153838892	0	1	0	0.003	0.9969	0	0.0059	0.994	0	0	1	0	0.0965	0.9034	0	0.0058	0.9941	0	0	1	0	0	1	0	0	1	0	0	1	0	0	1	0
HM3_CNP_183	3	160291042	160294499	0.0301	0.9698	0	0	1	0	0	1	0	0	1	0	0	1	0	0	1	0	0.0393	0.9606	0	0.0064	0.9935	0	0.0292	0.9707	0	0	1	0	0.0538	0.9461	0
HM3_CNP_184	3	161839634	161844979	0	1	0	0	1	0	0.0238	0.9761	0	0.0294	0.9705	0	0	1	0	0.0232	0.9767	0	0	1	0	0	1	0	0	1	0	0	1	0	0	1	0
HM3_CNP_185	3	163613385	163625399	0.0121	0.9878	0	0.0636	0.9363	0	0	1	0	0	1	0	0.017	0.9829	0	0	1	0	0.0055	0.9944	0	0.0584	0.9415	0	0.0321	0.9678	0	0.0909	0.909	0	0	1	0
HM3_CNP_186	3	163696570	163712278	0	1	0	0	1	0	0.2083	0.7916	0	0.1588	0.8411	0	0	1	0	0.2209	0.779	0	0	1	0	0	1	0	0	1	0	0.0056	0.9943	0	0	1	0
HM3_CNP_187	3	163995351	164108689	0.4156	0.5843	0	0.2969	0.703	0	0.8809	0.119	0	0.8757	0.1072	0.0169	0.25	0.7499	0	0.8546	0.1453	0	0.6277	0.3722	0	0.2727	0.7272	0	0.6345	0.3654	0	0.3735	0.6264	0	0.5479	0.452	0
HM3_CNP_188	3	166524242	166564633	0	1	0	0.0212	0.9787	0	0	1	0	0	1	0	0	1	0	0	1	0	0	1	0	0.0259	0.974	0	0.0058	0.9941	0	0.017	0.9829	0	0	1	0
HM3_CNP_189	3	166747883	166779809	0.012	0.9879	0	0	1	0	0	1	0	0	1	0	0	1	0	0	1	0	0.0555	0.9444	0	0.0129	0.987	0	0.0438	0.9561	0	0	1	0	0.0419	0.958	0
HM3_CNP_190	3	167605124	167623107	0	0.9939	0.006	0	1	0	0	1	0	0	1	0	0	1	0	0	1	0	0	0.9888	0.0111	0	0.9868	0.0131	0	0.9763	0.0236	0	1	0	0	0.997	0.0029
HM3_CNP_191	3	174692386	174698428	0.0426	0.9573	0	0	1	0	0	1	0	0	1	0	0	1	0	0	1	0	0.0333	0.9666	0	0	1	0	0.0116	0.9883	0	0	1	0	0.0389	0.961	0
HM3_CNP_192	3	177370753	177397828	0	1	0	0.0303	0.9696	0	0	1	0	0	1	0	0	1	0	0	1	0	0	1	0	0.0194	0.9805	0	0.0029	0.997	0	0.0113	0.9886	0	0	1	0
HM3_CNP_193	3	187893770	187900465	0	1	0	0.0396	0.9603	0	0	1	0	0	1	0	0	1	0	0	1	0	0	1	0	0.0065	0.9934	0	0	1	0	0.0113	0.9886	0	0	1	0
HM3_CNP_194	3	190577002	190581421	0.0361	0.9638	0	0	1	0	0.0914	0.9085	0	0.0783	0.9216	0	0	1	0	0.1235	0.8764	0	0.0449	0.955	0	0	1	0	0.0502	0.9497	0	0.0056	0.9943	0	0.0666	0.9333	0
HM3_CNP_195	3	190846372	190849457	0.1927	0.8072	0	0.0757	0.9242	0	0.4047	0.5952	0	0.4176	0.5823	0	0.1761	0.8238	0	0.3837	0.6162	0	0.1833	0.8166	0	0.0328	0.9671	0	0.1666	0.8333	0	0.0284	0.9715	0	0.2065	0.7934	0
HM3_CNP_196	3	191220845	191227315	0.2037	0.7962	0	0.303	0.6969	0	0.5119	0.488	0	0.4117	0.5882	0	0.375	0.6249	0	0.3546	0.6453	0	0.2055	0.7944	0	0.2272	0.7727	0	0.1088	0.8911	0	0.2897	0.7102	0	0.2215	0.7784	0
HM3_CNP_197	3	192548086	192552678	0.0914	0.9085	0	0.2666	0.7333	0	0	1	0	0	1	0	0.1136	0.8863	0	0	1	0	0.1055	0.8944	0	0.1818	0.8181	0	0.1871	0.8128	0	0.2241	0.7758	0	0.0928	0.9071	0
HM3_CNP_198	3	194358067	194365597	0.628	0.3719	0	0.6481	0.3518	0	0.8991	0.1005	0.0003	0.8588	0.1411	0	0.7215	0.2784	0	0.9133	0.0781	0.0085	0.5	0.4999	0	0.789	0.1855	0.0254	0.5588	0.4411	0	0.6321	0.3678	0	0.5	0.4999	0
HM3_CNP_199	3	194619170	194623042	0.024	0.9759	0	0.0121	0.9878	0	0.2012	0.7987	0	0.1764	0.8235	0	0.0227	0.9772	0	0.2134	0.7865	0	0.0944	0.9055	0	0.1558	0.8441	0	0.0735	0.9264	0	0.017	0.9829	0	0.0542	0.9457	0
HM3_CNP_200	3	198791842	198799219	0.0548	0.9451	0	0	1	0	0	1	0	0	1	0	0	1	0	0	1	0	0.0611	0.9388	0	0	1	0	0.0555	0.9444	0	0	1	0	0.0512	0.9487	0
HM3_CNP_201	4	9819751	9844366	0.6084	0.3915	0	0.6969	0.303	0	0.5535	0.4464	0	0.5235	0.4764	0	0.6761	0.3238	0	0.5872	0.4127	0	0.5617	0.4382	0	0.5649	0.435	0	0.5238	0.4761	0	0.6306	0.3693	0	0.5359	0.464	0
HM3_CNP_202	4	10001452	10009766	0.0963	0.9036	0	0.2424	0.7575	0	0.1445	0.8554	0	0.1117	0.8882	0	0.1647	0.8352	0	0.1046	0.8953	0	0.0166	0.9833	0	0.2272	0.7727	0	0.0264	0.9735	0	0.25	0.7499	0	0.0329	0.967	0
HM3_CNP_203	4	11275562	11278548	0.0843	0.9156	0	0	1	0	0	1	0	0	1	0	0	1	0	0	1	0	0.0444	0.9555	0	0.0129	0.987	0	0.0175	0.9824	0	0	1	0	0.0958	0.9041	0
HM3_CNP_204	4	11974561	11994014	0.0301	0.9698	0	0	1	0	0	1	0	0	1	0	0	1	0	0	1	0	0	1	0	0	1	0	0	1	0	0	1	0	0.0389	0.961	0
HM3_CNP_205	4	15369169	15377565	0.0609	0.939	0	0	1	0	0	1	0	0	1	0	0	1	0	0	1	0	0.0222	0.9777	0	0	1	0	0.0205	0.9794	0	0	1	0	0.0179	0.982	0
HM3_CNP_206	4	17153430	17177254	0	1	0	0	1	0	0.0297	0.9702	0	0.0294	0.9705	0	0	1	0	0.0174	0.9825	0	0	1	0	0	1	0	0	1	0	0	1	0	0	1	0
HM3_CNP_207	4	20165809	20174959	0.006	0.9939	0	0.003	0.9969	0	0	1	0	0	1	0	0	1	0	0	1	0	0.0055	0.9944	0	0.0064	0.9935	0	0.0175	0.9824	0	0.0056	0.9943	0	0.0479	0.952	0
HM3_CNP_208	4	20977437	20985949	0.2831	0.7168	0	0	1	0	0.0892	0.9107	0	0.1	0.8999	0	0.034	0.9659	0	0.1046	0.8953	0	0.3333	0.6666	0	0.0324	0.9675	0	0.2163	0.7836	0	0	1	0	0.3263	0.6736	0
HM3_CNP_209	4	25165678	25187611	0	1	0	0	0.9848	0.0151	0	1	0	0	1	0	0	0.9772	0.0227	0	1	0	0	1	0	0	0.9675	0.0324	0	1	0	0	0.9886	0.0113	0	1	0
HM3_CNP_210	4	33054627	33062581	0.0361	0.9638	0	0	1	0	0	1	0	0.0058	0.9941	0	0	1	0	0	1	0	0.0888	0.9111	0	0.0129	0.987	0	0.0233	0.9766	0	0	1	0	0.0748	0.9251	0
HM3_CNP_211	4	34462895	34501120	0.1445	0.8554	0	0.2757	0.7242	0	0.0416	0.9583	0	0.0823	0.9176	0	0.1534	0.8465	0	0.0639	0.936	0	0.2111	0.7888	0	0.1948	0.8051	0	0.1794	0.8205	0	0.2727	0.7272	0	0.1227	0.8772	0
HM3_CNP_212	4	42391423	42404178	0.0361	0.9638	0	0.0121	0.9878	0	0.0059	0.994	0	0	1	0	0.0056	0.9943	0	0	1	0	0.0611	0.9388	0	0.0129	0.987	0	0.1	0.8999	0	0.017	0.9829	0	0.0329	0.967	0
HM3_CNP_213	4	43716642	43721161	0.1506	0.8493	0	0	1	0	0	1	0	0	1	0	0	1	0	0	1	0	0.1111	0.8888	0	0	1	0	0.1147	0.8852	0	0	1	0	0.0688	0.9311	0
HM3_CNP_214	4	53765718	53774999	0.024	0.9759	0	0	1	0	0	1	0	0	1	0	0	1	0	0.0058	0.9941	0	0	1	0	0	1	0	0.0087	0.9912	0	0	1	0	0.0269	0.973	0
HM3_CNP_215	4	54914287	54915112	0.0662	0.9337	0	0	1	0	0	1	0	0	1	0	0	1	0	0	1	0	0.0944	0.9055	0	0	1	0	0.0789	0.921	0	0	1	0	0.1114	0.8885	0
HM3_CNP_216	4	57235994	57239788	0.012	0.9879	0	0	1	0	0	1	0	0	1	0	0	1	0	0	1	0	0.0222	0.9777	0	0.0197	0.9802	0	0	1	0	0	1	0	0.0958	0.9041	0
HM3_CNP_217	4	57951132	57956485	0	1	0	0.0091	0.9908	0	0.0476	0.9523	0	0.1176	0.8823	0	0	1	0	0.1046	0.8953	0	0	1	0	0.0519	0.948	0	0	1	0	0	1	0	0	1	0
HM3_CNP_218	4	59656666	59670704	0	1	0	0	0.9503	0.0496	0	1	0	0	1	0	0	0.9759	0.024	0	1	0	0	1	0	0	0.961	0.0389	0	1	0	0	0.9294	0.0705	0	1	0
HM3_CNP_219	4	61682688	61684416	0.2848	0.7151	0	0.0217	0.9782	0	0.0316	0.9683	0	0.025	0.9749	0	0.0116	0.9883	0	0.037	0.9629	0	0.3269	0.673	0	0.0882	0.9117	0	0.2417	0.7582	0	0.0174	0.9825	0	0.2711	0.7288	0
HM3_CNP_220	4	63352170	63357704	0.1144	0.8855	0	0.1787	0.8212	0	0.3809	0.619	0	0.4058	0.5941	0	0.3448	0.6551	0	0.4534	0.5465	0	0.0888	0.9111	0	0.1818	0.8181	0	0.0497	0.9502	0	0.1534	0.8465	0	0.0688	0.9311	0
HM3_CNP_221	4	63820936	63834508	0.0421	0.9578	0	0.0939	0.906	0	0.0059	0.994	0	0.0058	0.9941	0	0.0625	0.9374	0	0	1	0	0.0944	0.9055	0	0.0197	0.9802	0	0.0935	0.9064	0	0.1091	0.8908	0	0.024	0.9759	0
HM3_CNP_222	4	65502562	65523175	0.0301	0.9698	0	0	1	0	0	1	0	0	1	0	0	1	0	0	1	0	0	1	0	0	1	0	0	1	0	0	1	0	0.0209	0.979	0
HM3_CNP_223	4	69057536	69186276	0.2108	0.7891	0	0.3636	0.6363	0	0.8449	0.1433	0.0116	0.8588	0.1411	0	0.5681	0.4318	0	0.8837	0.1162	0	0.3777	0.6222	0	0.3051	0.6948	0	0.4473	0.5526	0	0.3522	0.6477	0	0.2078	0.7921	0
HM3_CNP_224	4	69705891	69743661	0	0.9457	0.0542	0	1	0	0	1	0	0	1	0	0	1	0	0	1	0	0	0.9666	0.0333	0	1	0	0	0.9638	0.0361	0	1	0	0	0.985	0.0149
HM3_CNP_225	4	70162233	70269008	0.3734	0.6265	0	0.1181	0.8818	0	0.0952	0.9047	0	0.1	0.8999	0	0.2413	0.7586	0	0.186	0.8139	0	0.3166	0.6833	0	0.2142	0.7857	0	0.2046	0.7953	0	0.125	0.8749	0	0.3772	0.6227	0
HM3_CNP_226	4	70292920	70310066	0.0243	0.9756	0	0	1	0	0	1	0	0	1	0	0	1	0	0	1	0	0.0112	0.9887	0	0.0064	0.9935	0	0	1	0	0	1	0	0.0538	0.9461	0
HM3_CNP_227	4	75299976	75301070	0.0975	0.9024	0	0	1	0	0	1	0	0	1	0	0	1	0	0	1	0	0.0666	0.9333	0	0.0064	0.9935	0	0.0263	0.9736	0	0	1	0	0.0329	0.967	0
HM3_CNP_228	4	77386266	77397700	0	1	0	0	1	0	0	1	0	0	1	0	0	1	0	0	1	0	0.0833	0.9166	0	0	1	0	0.0146	0.9853	0	0	1	0	0	1	0
HM3_CNP_229	4	78002267	78006228	0.0481	0.9518	0	0	1	0	0	1	0	0	1	0	0	1	0	0	1	0	0.0277	0.9722	0	0.0129	0.987	0	0	1	0	0	1	0	0.0419	0.958	0
HM3_CNP_230	4	78495579	78500367	0	1	0	0	1	0	0	0.9761	0.0238	0	0.9397	0.0602	0	1	0	0	0.988	0.0119	0	1	0	0	1	0	0	1	0	0	1	0	0	1	0
HM3_CNP_231	4	83855747	83859356	0.0243	0.9756	0	0.003	0.9969	0	0	1	0	0	1	0	0	1	0	0	1	0	0.0555	0.9444	0	0	1	0	0.038	0.9619	0	0	1	0	0.0391	0.9608	0
HM3_CNP_232	4	87195118	87198968	0.0903	0.9096	0	0.0606	0.9393	0	0	1	0	0	1	0	0.0056	0.9943	0	0	1	0	0.0944	0.9055	0	0.0129	0.987	0	0.1345	0.8654	0	0.0511	0.9488	0	0.1377	0.8622	0
HM3_CNP_233	4	91506179	91510539	0	1	0	0.0151	0.9848	0	0.0059	0.994	0	0	1	0	0.0113	0.9886	0	0	1	0	0	1	0	0.0194	0.9805	0	0	1	0	0.017	0.9829	0	0	1	0
HM3_CNP_234	4	92692337	92697344	0.006	0.9939	0	0	1	0	0	1	0	0	1	0	0.0056	0.9943	0	0	1	0	0.0277	0.9722	0	0	1	0	0.0118	0.9881	0	0.0056	0.9943	0	0.0209	0.979	0
HM3_CNP_235	4	97539253	97541426	0.0421	0.9578	0	0	1	0	0	1	0	0	1	0	0	1	0	0	1	0	0.0111	0.9888	0	0	1	0	0.0467	0.9532	0	0.0058	0.9941	0	0.024	0.9759	0
HM3_CNP_236	4	98391437	98404155	0	1	0	0	1	0	0.0952	0.9047	0	0.1176	0.8823	0	0	1	0	0.093	0.9069	0	0	1	0	0	1	0	0	1	0	0	1	0	0	1	0
HM3_CNP_237	4	104422038	104467383	0.024	0.9759	0	0	1	0	0	1	0	0	1	0	0	1	0	0	1	0	0.05	0.9499	0	0	1	0	0.0789	0.921	0	0	1	0	0.0718	0.9281	0
HM3_CNP_238	4	107156053	107165884	0.1233	0.8766	0	0	1	0	0.1585	0.8414	0	0.2236	0.7763	0	0.1445	0.8554	0	0.2721	0.7278	0	0.1136	0.8863	0	0.1562	0.8437	0	0.0091	0.9908	0	0	1	0	0.1353	0.8646	0
HM3_CNP_239	4	108285187	108295982	0.006	0.9939	0	0.0363	0.9636	0	0	1	0	0	1	0	0.017	0.9829	0	0	1	0	0	1	0	0.0194	0.9805	0	0	1	0	0.0284	0.9715	0	0	1	0
HM3_CNP_240	4	111517080	111519963	0.0182	0.9817	0	0	1	0	0	1	0	0	1	0	0	1	0	0	1	0	0.0444	0.9555	0	0	1	0	0.0236	0.9763	0	0.0056	0.9943	0	0.0149	0.985	0
HM3_CNP_241	4	112516864	112529063	0.024	0.9759	0	0	1	0	0	1	0	0	1	0	0	1	0	0	1	0	0.0722	0.9277	0	0	1	0	0.0233	0.9766	0	0	1	0	0.0419	0.958	0
HM3_CNP_242	4	112896236	112900044	0.006	0.9939	0	0	1	0	0	1	0	0	1	0	0.0056	0.9943	0	0	1	0	0.0055	0.9944	0	0.0064	0.9935	0	0.0058	0.9941	0	0	1	0	0.0209	0.979	0
HM3_CNP_243	4	115394772	115401739	0.4638	0.5361	0	0.3932	0.6067	0	0.3132	0.6867	0	0.3294	0.6705	0	0.534	0.4659	0	0.3604	0.6395	0	0.3	0.6999	0	0.6363	0.3636	0	0.4613	0.5386	0	0.4602	0.5397	0	0.4071	0.5928	0
HM3_CNP_244	4	115727615	115729903	0.1746	0.8253	0	0.106	0.8939	0	0.1904	0.8095	0	0.1265	0.8734	0	0.0804	0.9195	0	0.189	0.8109	0	0.1833	0.8166	0	0.1666	0.8333	0	0.1952	0.8047	0	0.1079	0.892	0	0.2393	0.7606	0
HM3_CNP_245	4	116385553	116395574	0.018	0.9819	0	0.0515	0.9484	0	0.0535	0.9464	0	0.0352	0.9647	0	0.0284	0.9715	0	0.0406	0.9593	0	0.1166	0.8833	0	0	1	0	0.0529	0.947	0	0.0965	0.9034	0	0.0813	0.9186	0
HM3_CNP_246	4	122501918	122509433	0.0548	0.9451	0	0.0454	0.9545	0	0.1607	0.8392	0	0.1235	0.8764	0	0.0113	0.9886	0	0.0755	0.9244	0	0.0611	0.9388	0	0.0259	0.974	0	0.0614	0.9385	0	0.0738	0.9261	0	0.1047	0.8952	0
HM3_CNP_247	4	134352228	134352498	0	0.8795	0.1204	0	0.9818	0.0181	0	0.9096	0.0903	0	0.947	0.0529	0	0.9318	0.0681	0	0.8705	0.1294	0	0.8483	0.1516	0	0.9078	0.0921	0	0.9064	0.0935	0	0.936	0.0639	0	0.9041	0.0958
HM3_CNP_248	4	144013522	144020423	0.018	0.9819	0	0	1	0	0	1	0	0	1	0	0	1	0	0	1	0	0	1	0	0	1	0	0.0087	0.9912	0	0	1	0	0.0299	0.97	0
HM3_CNP_249	4	145061542	145169643	0.0243	0.9756	0	0.006	0.9939	0	0	1	0	0	1	0	0	1	0	0	1	0	0.0352	0.9647	0	0.0129	0.987	0	0.0088	0.9911	0	0	1	0	0.0692	0.9307	0
HM3_CNP_250	4	152095801	152103763	0.2108	0.7891	0	0	1	0	0	1	0	0	1	0	0	1	0	0	1	0	0.1666	0.8333	0	0.0194	0.9805	0	0.1403	0.8596	0	0	1	0	0.2694	0.7305	0
HM3_CNP_251	4	153010030	153012241	0.0602	0.9397	0	0.0606	0.9393	0	0.0119	0.988	0	0.047	0.9529	0	0.1022	0.8977	0	0.0872	0.9127	0	0.0611	0.9388	0	0.1818	0.8181	0	0.1491	0.8508	0	0.0795	0.9204	0	0.0361	0.9638	0
HM3_CNP_252	4	153209736	153212191	0.018	0.9819	0	0.0184	0.9815	0	0.1011	0.8988	0	0.0654	0.9345	0	0.2102	0.7897	0	0.0872	0.9127	0	0.0277	0.9722	0	0.0324	0.9675	0	0.0147	0.9852	0	0.0287	0.9712	0	0.0271	0.9728	0
HM3_CNP_253	4	156022455	156022528	0.0409	0.7064	0.2525	0.0953	0.6382	0.2664	0.1431	0.7458	0.111	0.1295	0.7284	0.142	0.1685	0.6566	0.1747	0.1603	0.692	0.1476	0.0666	0.7118	0.2214	0.0525	0.7771	0.1702	0.0338	0.6937	0.2724	0.0777	0.6777	0.2444	0.0489	0.6487	0.3023
HM3_CNP_254	4	156813718	156817531	0.018	0.9819	0	0	1	0	0	1	0	0	1	0	0	1	0	0.0058	0.9941	0	0.0833	0.9166	0	0	1	0	0.0087	0.9912	0	0	1	0	0.0598	0.9401	0
HM3_CNP_255	4	157183142	157194147	0	1	0	0.0424	0.9575	0	0.0178	0.9821	0	0.0058	0.9941	0	0.0568	0.9431	0	0	1	0	0	1	0	0.0129	0.987	0	0.0147	0.9852	0	0	1	0	0	1	0
HM3_CNP_256	4	157524725	157526230	0.006	0.9939	0	0.0212	0.9787	0	0	1	0	0	1	0	0	1	0	0	1	0	0	1	0	0.0129	0.987	0	0.0204	0.9795	0	0.0056	0.9943	0	0	1	0
HM3_CNP_257	4	157626456	157629185	0.006	0.9939	0	0	1	0	0	1	0	0	1	0	0	1	0	0	1	0	0.0333	0.9666	0	0	1	0	0.0146	0.9853	0	0.0058	0.9941	0	0.0299	0.97	0
HM3_CNP_258	4	158948887	158950824	0.0722	0.9277	0	0	1	0	0	1	0	0	1	0	0	1	0	0	1	0	0.0555	0.9444	0	0	1	0	0.0263	0.9736	0	0	1	0	0.0389	0.961	0
HM3_CNP_259	4	161271979	161291569	0.006	0.9939	0	0.0393	0.9606	0	0	1	0	0	1	0	0	1	0	0	1	0	0	1	0	0.0064	0.9935	0	0	1	0	0.0227	0.9772	0	0	1	0
HM3_CNP_260	4	162081090	162151102	0	1	0	0	1	0	0	0.9345	0.0654	0	0.9411	0.0588	0	1	0	0	0.8662	0.1337	0	1	0	0	1	0	0	1	0	0	1	0	0	1	0
HM3_CNP_261	4	164173911	164177106	0.024	0.9759	0	0	1	0	0	1	0	0	1	0	0	1	0	0	1	0	0.0055	0.9944	0	0	1	0	0.0116	0.9883	0	0.0056	0.9943	0	0.0209	0.979	0
HM3_CNP_262	4	166087679	166101743	0	0.9573	0.0426	0	1	0	0	1	0	0	1	0	0	0.9886	0.0113	0	1	0	0	0.9611	0.0388	0	1	0	0	0.8939	0.106	0	1	0	0	0.9099	0.09
HM3_CNP_263	4	169055018	169079074	0	0.9638	0.0361	0	1	0	0	1	0	0	1	0	0	1	0	0	1	0	0	1	0	0	1	0	0	0.9941	0.0058	0	1	0	0	0.967	0.0329
HM3_CNP_264	4	171504519	171509733	0.0421	0.9578	0	0.0242	0.9757	0	0	1	0	0	1	0	0.0284	0.9715	0	0	1	0	0.0222	0.9777	0	0.0454	0.9545	0	0.0584	0.9415	0	0.0454	0.9545	0	0.0299	0.97	0
HM3_CNP_265	4	172611459	172616444	0.4197	0.5802	0	0.756	0.2439	0	0.8214	0.1785	0	0.8376	0.1599	0.0023	0.7386	0.2613	0	0.8953	0.1046	0	0.3611	0.6388	0	0.7662	0.2337	0	0.3764	0.6235	0	0.7556	0.2443	0	0.2771	0.7228	0
HM3_CNP_266	4	173224311	173229756	0.5609	0.439	0	0.5335	0.4664	0	0.1726	0.8273	0	0.247	0.7529	0	0.3579	0.642	0	0.1627	0.8372	0	0.5444	0.4555	0	0.5389	0.461	0	0.4532	0.5467	0	0.5227	0.4772	0	0.488	0.5119	0
HM3_CNP_267	4	173661522	173665218	0.6746	0.3253	0	0.7713	0.2286	0	0.9821	0.0178	0	1	0	0	0.904	0.0952	0.0006	0.9883	0.0116	0	0.6123	0.3876	0	0.9333	0.0666	0	0.7121	0.2878	0	0.8409	0.159	0	0.5939	0.406	0
HM3_CNP_268	4	178612788	178623504	0.012	0.9879	0	0	1	0	0	1	0	0	1	0	0	1	0	0	1	0	0.0055	0.9944	0	0	1	0	0.035	0.9649	0	0	1	0	0.0269	0.973	0
HM3_CNP_269	4	178831900	178846707	0.024	0.9759	0	0	1	0	0	1	0	0	1	0	0	1	0	0	1	0	0.0111	0.9888	0	0	1	0	0.0058	0.9941	0	0	1	0	0.0329	0.967	0
HM3_CNP_270	4	179123002	179129543	0.018	0.9819	0	0	1	0	0	1	0	0	1	0	0	1	0	0	1	0	0.0222	0.9777	0	0.0064	0.9935	0	0.0204	0.9795	0	0	1	0	0.0299	0.97	0
HM3_CNP_271	4	181372297	181375319	0.0361	0.9638	0	0	1	0	0	1	0	0	1	0	0	1	0	0	1	0	0.0722	0.9277	0	0.0129	0.987	0	0.0292	0.9707	0	0	1	0	0.1167	0.8832	0
HM3_CNP_272	4	181507417	181510943	0	0.9817	0.0182	0	1	0	0	1	0	0	1	0	0	1	0	0	1	0	0	0.9888	0.0111	0	1	0	0	0.9911	0.0088	0	1	0	0	0.976	0.0239
HM3_CNP_273	4	188080720	188085290	0.018	0.9819	0	0	1	0	0	1	0	0	1	0	0	1	0	0	1	0	0.0666	0.9333	0	0.0129	0.987	0	0.0292	0.9707	0	0	1	0	0.0508	0.9491	0
HM3_CNP_274	4	189674080	189674443	0.006	0.9939	0	0.0487	0.9512	0	0.1309	0.869	0	0.1764	0.8235	0	0.0681	0.9318	0	0.1104	0.8895	0	0	1	0	0.0454	0.9545	0	0	1	0	0.0681	0.9318	0	0	1	0
HM3_CNP_275	4	190391178	190391874	0.0459	0.8464	0.1075	0.1391	0.5941	0.2666	0.0483	0.7519	0.1997	0.0616	0.6574	0.2808	0.0242	0.6798	0.2958	0.054	0.7355	0.2103	0.0193	0.9365	0.044	0.0804	0.7323	0.1871	0.0545	0.8418	0.1035	0.107	0.628	0.2649	0.0325	0.8756	0.0917
HM3_CNP_276	5	5731760	5733901	0	1	0	0	1	0	0	1	0	0	1	0	0	1	0	0	1	0	0.0055	0.9944	0	0.0064	0.9935	0	0.035	0.9649	0	0.0056	0.9943	0	0	1	0
HM3_CNP_277	5	8755522	8800142	0	1	0	0.0393	0.9606	0	0	1	0	0	1	0	0.0113	0.9886	0	0	1	0	0	1	0	0	1	0	0	1	0	0.0227	0.9772	0	0	1	0
HM3_CNP_278	5	13415776	13435543	0.006	0.9939	0	0	1	0	0	1	0	0	1	0	0	1	0	0	1	0	0.0388	0.9611	0	0	1	0	0.0467	0.9532	0	0	1	0	0	1	0
HM3_CNP_279	5	14365802	14369381	0.1038	0.8961	0	0	1	0	0	1	0	0	1	0	0	1	0	0	1	0	0.0574	0.9425	0	0.0135	0.9864	0	0.003	0.9969	0	0	1	0	0.086	0.9139	0
HM3_CNP_280	5	15772222	15773597	0.0792	0.9207	0	0.1121	0.8878	0	0.0476	0.9523	0	0.0411	0.9588	0	0.2102	0.7897	0	0.0581	0.9418	0	0.0666	0.9333	0	0.1428	0.8571	0	0.1871	0.8128	0	0.1022	0.8977	0	0.0479	0.952	0
HM3_CNP_281	5	17534599	17570440	0.037	0.9629	0	0.0062	0.9937	0	0	1	0	0.0059	0.994	0	0	1	0	0	1	0	0.0224	0.9775	0	0	1	0	0.0029	0.997	0	0	1	0	0.0337	0.9662	0
HM3_CNP_282	5	17537038	17570440	0.0365	0.9634	0	0.006	0.9939	0	0	1	0	0.0058	0.9941	0	0	1	0	0	1	0	0.0224	0.9775	0	0	1	0	0.0029	0.997	0	0	1	0	0.0361	0.9638	0
HM3_CNP_283	5	17562888	17570440	0.0379	0.949	0.0129	0.0092	0.9814	0.0092	0	1	0	0.0058	0.9941	0	0	0.9943	0.0056	0	1	0	0.0223	0.9719	0.0056	0.0064	0.9935	0	0.003	0.9879	0.009	0	0.9943	0.0056	0.0367	0.9476	0.0156
HM3_CNP_284	5	17644656	17698277	0.006	0.9939	0	0.0212	0.9787	0	0	1	0	0.0294	0.9705	0	0.0114	0.9885	0	0.0058	0.9941	0	0.0056	0.9943	0	0	1	0	0.0059	0.994	0	0.0227	0.9772	0	0.0299	0.97	0
HM3_CNP_285	5	19315328	19323214	0.0421	0.9578	0	0	1	0	0	1	0	0	1	0	0	1	0	0	1	0	0.0055	0.9944	0	0	1	0	0.0058	0.9941	0	0	1	0	0.0419	0.958	0
HM3_CNP_286	5	19411830	19412007	0.0198	0.6225	0.3575	0.1303	0.5358	0.3337	0.017	0.3592	0.6236	0	0.4038	0.5961	0.068	0.5928	0.3391	0.0493	0.3766	0.574	0.0543	0.6912	0.2543	0.172	0.6767	0.1512	0.069	0.6119	0.319	0.1362	0.5299	0.3337	0.0865	0.5703	0.3431
HM3_CNP_287	5	20472958	20480059	0.018	0.9819	0	0	1	0	0	1	0	0	1	0	0	1	0	0	1	0	0.0388	0.9611	0	0	1	0	0.0087	0.9912	0	0	1	0	0.0299	0.97	0
HM3_CNP_288	5	21486411	21488253	0.2721	0.7278	0	0.4146	0.5853	0	0.494	0.5059	0	0.494	0.5059	0	0.3465	0.6534	0	0.4588	0.5411	0	0.2784	0.7215	0	0.3666	0.6333	0	0.297	0.7029	0	0.385	0.6149	0	0.2878	0.7121	0
HM3_CNP_289	5	25857442	25858556	0.0301	0.9698	0	0.0242	0.9757	0	0	1	0	0.0117	0.9882	0	0.0397	0.9602	0	0	1	0	0.0888	0.9111	0	0.046	0.9539	0	0.1	0.8999	0	0.034	0.9659	0	0.0361	0.9638	0
HM3_CNP_290	5	28254644	28258442	0.1144	0.8855	0	0	1	0	0	1	0	0	1	0	0	1	0	0	1	0	0.159	0.8409	0	0.0266	0.9733	0	0.142	0.8579	0	0	1	0	0.1878	0.8121	0
HM3_CNP_291	5	40371232	40387303	0.018	0.9819	0	0	1	0	0	1	0	0	1	0	0	1	0	0	1	0	0.0111	0.9888	0	0	1	0	0.038	0.9619	0	0	1	0	0.0119	0.988	0
HM3_CNP_292	5	41607066	41619036	0	1	0	0	1	0	0.0059	0.994	0	0	1	0	0	1	0	0.0639	0.936	0	0	1	0	0	1	0	0	1	0	0	1	0	0	1	0
HM3_CNP_293	5	42665755	42666741	0.5421	0.4578	0	0.2727	0.7272	0	0.1666	0.8333	0	0.1524	0.8475	0	0.2159	0.784	0	0.1294	0.8705	0	0.382	0.6179	0	0.1558	0.8441	0	0.4619	0.538	0	0.2701	0.7298	0	0.4698	0.5301	0
HM3_CNP_294	5	45227949	45248448	0.0182	0.9817	0	0	1	0	0	1	0	0	1	0	0	1	0	0	1	0	0.0111	0.9888	0	0	1	0	0.0233	0.9766	0	0	1	0	0.0029	0.997	0
HM3_CNP_295	5	57361784	57369290	0.8554	0.1445	0	0.7969	0.203	0	0.7976	0.2023	0	0.8764	0.1235	0	0.8863	0.1136	0	0.8255	0.1744	0	0.9178	0.08	0.0021	0.8682	0.1206	0.011	0.9104	0.0878	0.0016	0.7556	0.2443	0	0.9427	0.0572	0
HM3_CNP_296	5	57991829	57994889	0.1036	0.8963	0	0	1	0	0	1	0	0	1	0	0	1	0	0	1	0	0.1944	0.8055	0	0.0129	0.987	0	0.1403	0.8596	0	0	1	0	0.1526	0.8473	0
HM3_CNP_297	5	83984178	83990984	0	0.6913	0.3086	0	1	0	0	1	0	0	1	0	0	0.9767	0.0232	0	1	0	0	0.6988	0.3011	0	0.974	0.0259	0	0.7694	0.2305	0	0.9942	0.0057	0	0.6484	0.3515
HM3_CNP_298	5	90650176	90656825	0.024	0.9759	0	0	1	0	0	1	0	0	1	0	0	1	0	0	1	0	0.0222	0.9777	0	0	1	0	0.0087	0.9912	0	0	1	0	0.0331	0.9668	0
HM3_CNP_299	5	97074222	97125076	0.006	0.9939	0	0.0272	0.9727	0	0	1	0	0	1	0	0.0056	0.9943	0	0	1	0	0	1	0	0.0064	0.9935	0	0	1	0	0.034	0.9659	0	0	1	0
HM3_CNP_300	5	98867773	98869154	0.3378	0.6621	0	0.4161	0.5838	0	0.2371	0.7628	0	0.2592	0.7407	0	0.3837	0.6162	0	0.2409	0.759	0	0.5	0.4999	0	0.2638	0.7361	0	0.4182	0.5817	0	0.2965	0.6951	0.0083	0.4312	0.5687	0
HM3_CNP_301	5	101195191	101234788	0.006	0.9939	0	0	1	0	0	1	0	0	1	0	0	1	0	0	1	0	0.0222	0.9777	0	0	1	0	0	1	0	0	1	0	0.0209	0.979	0
HM3_CNP_302	5	103882062	103888503	0.7469	0.253	0	0.6472	0.3527	0	0.5914	0.4085	0	0.5476	0.4523	0	0.7732	0.2267	0	0.6726	0.3273	0	0.8722	0.1277	0	0.7631	0.2368	0	0.7529	0.247	0	0.7325	0.2674	0	0.8443	0.1556	0
HM3_CNP_303	5	103882062	103888948	0.7625	0.2374	0	0.6613	0.3386	0	0.6075	0.3924	0	0.547	0.4529	0	0.767	0.2329	0	0.6705	0.3294	0	0.8722	0.1277	0	0.7702	0.2297	0	0.7696	0.2303	0	0.7261	0.2738	0	0.8463	0.1536	0
HM3_CNP_304	5	103888272	103888503	0.7469	0.253	0	0.6393	0.3606	0	0.5853	0.4146	0	0.547	0.4529	0	0.7613	0.2386	0	0.6647	0.3352	0	0.8707	0.1292	0	0.7532	0.2467	0	0.7425	0.2574	0	0.7183	0.2816	0	0.8463	0.1536	0
HM3_CNP_305	5	110933970	110938944	0.0609	0.939	0	0	1	0	0	1	0	0	1	0	0.0965	0.9034	0	0	1	0	0.0611	0.9388	0	0	1	0	0.0614	0.9385	0	0	1	0	0.0361	0.9638	0
HM3_CNP_306	5	114235601	114238777	0	1	0	0	1	0	0	1	0	0.0058	0.9941	0	0	1	0	0	1	0	0.0388	0.9611	0	0	1	0	0.0526	0.9473	0	0.0056	0.9943	0	0.0209	0.979	0
HM3_CNP_307	5	115622043	115653127	0.006	0.9939	0	0	1	0	0	1	0	0	1	0	0.0056	0.9943	0	0.0058	0.9941	0	0.0055	0.9944	0	0.0194	0.9805	0	0.0087	0.9912	0	0	1	0	0.0359	0.964	0
HM3_CNP_308	5	117416321	117421055	0.1325	0.8674	0	0.0606	0.9393	0	0	1	0	0.0059	0.994	0	0.1193	0.8806	0	0	1	0	0.1611	0.8388	0	0.0324	0.9675	0	0.2017	0.7982	0	0.1022	0.8977	0	0.1976	0.8023	0
HM3_CNP_309	5	137835860	137844856	0.012	0.9879	0	0.0212	0.9787	0	0	1	0	0	1	0	0	1	0	0	1	0	0	1	0	0	1	0	0	1	0	0.0284	0.9715	0	0	1	0
HM3_CNP_310	5	138094667	138101564	0.018	0.9819	0	0	1	0	0.006	0.9939	0	0	1	0	0	1	0	0	1	0	0.0611	0.9388	0	0	1	0	0.0029	0.997	0	0	1	0	0.0151	0.9848	0
HM3_CNP_311	5	140204020	140217732	0.0722	0.9277	0	0.1121	0.8878	0	0.0357	0.9642	0	0.0294	0.9705	0	0.034	0.9659	0	0.0348	0.9651	0	0.1388	0.8611	0	0.0844	0.9155	0	0.1666	0.8333	0	0.0681	0.9318	0	0.0508	0.9491	0
HM3_CNP_312	5	141998044	142001561	0.0365	0.9634	0	0	1	0	0	1	0	0	1	0	0	1	0	0	1	0	0.0444	0.9555	0	0	1	0	0.0116	0.9883	0	0	1	0	0.0209	0.979	0
HM3_CNP_313	5	146375339	146377451	0.006	0.9939	0	0	1	0	0.244	0.7559	0	0.1987	0.8012	0	0	1	0	0.244	0.7559	0	0	1	0	0.0197	0.9802	0	0.0029	0.997	0	0	1	0	0	1	0
HM3_CNP_314	5	150157290	150198797	0.4457	0.5542	0	0.0457	0.9542	0	0.3869	0.613	0	0.4764	0.5235	0	0.1534	0.8465	0	0.372	0.6279	0	0.382	0.6179	0	0.1493	0.8506	0	0.3264	0.6735	0	0.1264	0.8735	0	0.5421	0.4578	0
HM3_CNP_315	5	151495149	151499003	0.0421	0.9578	0	0.1393	0.8606	0	0.0178	0.9821	0	0.0235	0.9764	0	0.2386	0.7613	0	0.0232	0.9767	0	0.05	0.9499	0	0.1493	0.8506	0	0.0847	0.9152	0	0.1306	0.8693	0	0.0239	0.976	0
HM3_CNP_316	5	155409350	155421495	0.0843	0.9156	0	0.1878	0.8121	0	0	1	0	0.0058	0.9941	0	0.1136	0.8863	0	0	1	0	0.1	0.8999	0	0.1103	0.8896	0	0.0935	0.9064	0	0.2126	0.7873	0	0.0449	0.955	0
HM3_CNP_317	5	163107731	163114543	0.0301	0.9698	0	0	1	0	0	1	0	0	1	0	0	1	0	0	1	0	0	1	0	0	1	0	0.0175	0.9824	0	0	1	0	0.0059	0.994	0
HM3_CNP_318	5	165771452	165782533	0.0602	0.9397	0	0	1	0	0	1	0	0	1	0	0	1	0	0	1	0	0.0166	0.9833	0	0	1	0	0.0175	0.9824	0	0	1	0	0.0568	0.9431	0
HM3_CNP_319	5	175409726	175583090	0	0.9819	0.018	0	1	0	0	1	0	0	0.9941	0.0058	0	1	0	0	1	0	0	0.9777	0.0222	0	1	0	0	0.9881	0.0118	0	1	0	0	0.9757	0.0242
HM3_CNP_320	5	177160157	177165211	0.7228	0.2771	0	0.8408	0.1588	0.0003	0.6075	0.3924	0	0.6158	0.3841	0	0.9105	0.088	0.0014	0.5773	0.4226	0	0.6011	0.3988	0	0.6283	0.3716	0	0.5666	0.4333	0	0.8352	0.1647	0	0.6288	0.3711	0
HM3_CNP_321	5	177322681	177334001	0	1	0	0	1	0	0	1	0	0	1	0	0.0113	0.9886	0	0	1	0	0	1	0	0.0259	0.974	0	0.0526	0.9473	0	0.0284	0.9715	0	0	1	0
HM3_CNP_322	5	180309991	180364630	0.1144	0.8855	0	0.3363	0.6636	0	0.3333	0.6666	0	0.2202	0.7797	0	0.1206	0.8793	0	0.3	0.6999	0	0.1	0.8999	0	0.3441	0.6558	0	0.0676	0.9323	0	0.3579	0.642	0	0.0778	0.9221	0
HM3_CNP_323	6	202353	239837	0.013	0.1406	0.8463	0	0.4294	0.5705	0	0.4936	0.5063	0	0.5974	0.4025	0	0.2228	0.7771	0	0.3571	0.6428	0	0.1	0.9	0	0.6999	0.3	0	0.0605	0.9394	0	0.5119	0.488	0.0009	0.062	0.9369
HM3_CNP_324	6	243700	324015	0	0.1062	0.8937	0	0.1603	0.8396	0	0.2228	0.7771	0	0.2592	0.7407	0	0.1206	0.8793	0	0.2705	0.7294	0	0.0888	0.9111	0	0.1071	0.8928	0	0.0419	0.958	0	0.1988	0.8011	0.001	0.0612	0.9377
HM3_CNP_325	6	19150160	19156771	0.1049	0.895	0	0.1463	0.8536	0	0.1607	0.8392	0	0.2588	0.7411	0	0.1193	0.8806	0	0.1104	0.8895	0	0.0166	0.9833	0	0.0974	0.9025	0	0.0497	0.9502	0	0.142	0.8579	0	0.0512	0.9487	0
HM3_CNP_326	6	29945167	29957246	0.2167	0.7531	0.03	0.2295	0.7055	0.0649	0.1572	0.632	0.2107	0.098	0.7979	0.1039	0.2185	0.6766	0.1048	0.0943	0.6877	0.2178	0.3685	0.6167	0.0146	0.2102	0.6132	0.1764	0.2746	0.6947	0.0305	0.2233	0.6566	0.1199	0.1663	0.6854	0.1482
HM3_CNP_327	6	29959422	29973697	0.1445	0.8554	0	0.1272	0.8727	0	0.1746	0.8253	0	0.1746	0.8253	0	0.1306	0.8693	0	0.3764	0.6235	0	0.0505	0.9494	0	0.1558	0.8441	0	0.1088	0.8911	0	0.1477	0.8522	0	0.1242	0.8757	0
HM3_CNP_328	6	29959422	30007126	0.1445	0.8554	0	0.1272	0.8727	0	0.1845	0.8154	0	0.1726	0.8273	0	0.1306	0.8693	0	0.3779	0.622	0	0.0555	0.9444	0	0.1558	0.8441	0	0.1111	0.8888	0	0.1477	0.8522	0	0.1287	0.8712	0
HM3_CNP_329	6	29959422	30007472	0.1445	0.8554	0	0.1272	0.8727	0	0.1845	0.8154	0	0.1726	0.8273	0	0.1306	0.8693	0	0.3779	0.622	0	0.0555	0.9444	0	0.1558	0.8441	0	0.1111	0.8888	0	0.1477	0.8522	0	0.1287	0.8712	0
HM3_CNP_330	6	30024834	30045812	0	1	0	0	1	0	0	1	0	0	1	0	0	1	0	0	1	0	0.0388	0.9611	0	0	1	0	0	1	0	0	1	0	0.0269	0.973	0
HM3_CNP_331	6	30570063	30571187	0.7228	0.2771	0	0.6585	0.3414	0	0.6726	0.3273	0	0.6265	0.3734	0	0.779	0.2209	0	0.6176	0.3823	0	0.7888	0.2111	0	0.6233	0.3766	0	0.8617	0.1382	0	0.7159	0.284	0	0.7767	0.2175	0.0056
HM3_CNP_332	6	31327782	31337657	0.0121	0.9878	0	0.0121	0.9878	0	0.0535	0.9464	0	0.0535	0.9464	0	0.0227	0.9772	0	0.1627	0.8372	0	0.0055	0.9944	0	0	1	0	0.0029	0.997	0	0.0397	0.9602	0	0	1	0
HM3_CNP_333	6	31388080	31405690	0.1062	0.8937	0	0.1366	0.8633	0	0.2115	0.7884	0	0.2687	0.7312	0	0.3026	0.6973	0	0.0882	0.9117	0	0.1741	0.8258	0	0.1948	0.8051	0	0.1911	0.8088	0	0.1882	0.8117	0	0.0286	0.9713	0
HM3_CNP_334	6	31388080	31449319	0.1189	0.628	0.253	0.1515	0.4406	0.4077	0.1561	0.4716	0.3721	0.2399	0.304	0.456	0.2801	0.4971	0.2226	0.0929	0.3199	0.587	0.162	0.6475	0.1904	0.1918	0.4057	0.4023	0.195	0.4634	0.3414	0.233	0.3294	0.4375	0.0163	0.7248	0.2587
HM3_CNP_335	6	31445851	31449319	0.006	0.9939	0	0.0242	0.9757	0	0.0595	0.9404	0	0.047	0.9529	0	0.1022	0.8977	0	0.1627	0.8372	0	0	1	0	0.0389	0.961	0	0	1	0	0	1	0	0	1	0
HM3_CNP_336	6	31893207	31905401	0.006	0.9939	0	0.003	0.9969	0	0	1	0	0	1	0	0	1	0	0.0116	0.9883	0	0.0166	0.9833	0	0.0129	0.987	0	0.0058	0.9941	0	0.0172	0.9827	0	0.0029	0.997	0
HM3_CNP_337	6	31979464	31986474	0	1	0	0	1	0	0.0178	0.9821	0	0.0058	0.9941	0	0.017	0.9829	0	0.0174	0.9825	0	0.0055	0.9944	0	0.0064	0.9935	0	0	1	0	0.0056	0.9943	0	0.009	0.9909	0
HM3_CNP_338	6	32562253	32679939	0.9216	0.0783	0	0.8078	0.1862	0.0059	0.8646	0.1337	0.0015	0.8294	0.1705	0	0.7413	0.2586	0	0.8035	0.1964	0	0.8277	0.1722	0	0.8815	0.1184	0	0.9532	0.0467	0	0.8715	0.1262	0.0022	0.8443	0.1556	0
HM3_CNP_339	6	32605094	32679939	0.9181	0.078	0.0038	0.7905	0.2094	0	0.8888	0.1111	0	0.8214	0.1785	0	0.7409	0.259	0	0.8101	0.1898	0	0.8273	0.1726	0	0.845	0.1549	0	0.944	0.0559	0	0.8608	0.1372	0.0018	0.8333	0.1666	0
HM3_CNP_340	6	32669797	32705194	0	0.9146	0.0853	0	0.7999	0.2	0	0.863	0.1369	0	0.8294	0.1705	0	0.7356	0.2643	0	0.7848	0.2151	0	0.8277	0.1722	0	0.8881	0.1118	0	0.9532	0.0467	0	0.8693	0.1306	0	0.8443	0.1556
HM3_CNP_341	6	32700963	32722015	0.1526	0.7006	0.1466	0.0801	0.7039	0.2159	0.0841	0.7542	0.1615	0.0751	0.6378	0.2869	0.118	0.6672	0.2146	0.0657	0.6999	0.2343	0.1556	0.7275	0.1167	0.1482	0.7165	0.1352	0.229	0.683	0.0878	0.1878	0.7095	0.1025	0.1237	0.7132	0.1629
HM3_CNP_342	6	32717276	32739978	0.5426	0.4573	0	0.5818	0.4181	0	0.6325	0.3674	0	0.6705	0.3294	0	0.4942	0.5057	0	0.5357	0.4642	0	0.4375	0.5624	0	0.7763	0.2236	0	0.5443	0.4556	0	0.6034	0.3965	0	0.5301	0.4698	0
HM3_CNP_343	6	34046381	34050683	0.1445	0.8554	0	0.1151	0.8848	0	0.0297	0.9702	0	0.0117	0.9882	0	0.0568	0.9431	0	0.0174	0.9825	0	0.2277	0.7722	0	0.0519	0.948	0	0.1941	0.8058	0	0.0625	0.9374	0	0.2305	0.7694	0
HM3_CNP_344	6	35613289	35672789	0	0.9879	0.012	0	1	0	0	1	0	0	1	0	0	1	0	0	1	0	0	0.9944	0.0055	0	1	0	0	0.997	0.0029	0	1	0	0	0.97	0.0299
HM3_CNP_345	6	38499784	38510599	0.024	0.9759	0	0	1	0	0	1	0	0	1	0	0.0056	0.9943	0	0	1	0	0.0337	0.9662	0	0	1	0	0.0119	0.988	0	0	1	0	0.0269	0.973	0
HM3_CNP_346	6	39176890	39180659	0.024	0.9759	0	0	1	0	0	1	0	0	1	0	0	1	0	0	1	0	0.0333	0.9666	0	0	1	0	0.0467	0.9532	0	0	1	0	0.0389	0.961	0
HM3_CNP_347	6	44621319	44622929	0.018	0.9819	0	0	1	0	0	1	0	0	1	0	0	1	0	0	1	0	0.0055	0.9944	0	0	1	0	0.0117	0.9882	0	0	1	0	0.0449	0.955	0
HM3_CNP_348	6	44631011	44632461	0.006	0.9939	0	0.003	0.9969	0	0	1	0	0	1	0	0	1	0	0	1	0	0.0111	0.9888	0	0	1	0	0.05	0.9499	0	0	1	0	0.0269	0.973	0
HM3_CNP_349	6	53689357	53699079	0	1	0	0	1	0	0	1	0	0	1	0	0	0.9943	0.0056	0	1	0	0	0.9944	0.0055	0	1	0	0	0.9556	0.0443	0	1	0	0	0.9969	0.003
HM3_CNP_350	6	54039043	54039829	0.1506	0.8493	0	0.6939	0.306	0	0.5416	0.4583	0	0.4156	0.5843	0	0.5625	0.4374	0	0.5	0.4999	0	0.1136	0.8863	0	0.5131	0.4868	0	0.2005	0.7994	0	0.6875	0.3124	0	0.0449	0.955	0
HM3_CNP_351	6	55934096	55954486	0.006	0.9939	0	0.0484	0.9515	0	0	1	0	0	1	0	0	1	0	0	1	0	0	1	0	0.0065	0.9934	0	0	1	0	0.0056	0.9943	0	0	1	0
HM3_CNP_352	6	65404265	65406119	0.5617	0.4382	0	0.6272	0.3727	0	0.4107	0.5892	0	0.4	0.5999	0	0.5977	0.4022	0	0.5	0.4999	0	0.5555	0.4444	0	0.5844	0.4155	0	0.5798	0.4201	0	0.6136	0.3863	0	0.6107	0.3892	0
HM3_CNP_353	6	66456203	66460573	0.0361	0.9638	0	0.0424	0.9575	0	0.3035	0.6964	0	0.2619	0.738	0	0.0909	0.909	0	0.3294	0.6705	0	0.0277	0.9722	0	0.1233	0.8766	0	0.0614	0.9385	0	0.0227	0.9772	0	0.0149	0.985	0
HM3_CNP_354	6	67065532	67105350	0.006	0.9939	0	0.0484	0.9515	0	0	1	0	0	1	0	0.0511	0.9488	0	0	1	0	0	1	0	0.0844	0.9155	0	0.0029	0.997	0	0.1022	0.8977	0	0	1	0
HM3_CNP_355	6	69744419	69748089	0.006	0.9939	0	0.0426	0.9573	0	0.0059	0.994	0	0.0058	0.9941	0	0	1	0	0	1	0	0	1	0	0.0194	0.9805	0	0	1	0	0.0568	0.9431	0	0	1	0
HM3_CNP_356	6	74648953	74658138	0.1402	0.8597	0	0.3231	0.6768	0	0.375	0.6249	0	0.2882	0.7117	0	0.409	0.5909	0	0.3255	0.6744	0	0.1722	0.8277	0	0.4155	0.5844	0	0.1705	0.8294	0	0.362	0.6379	0	0.1445	0.8554	0
HM3_CNP_357	6	74765595	74773741	0	0.8937	0.1062	0	0.949	0.0509	0	1	0	0	0.9939	0.006	0	0.8896	0.1103	0	0.9333	0.0666	0	0.862	0.1379	0	0.9452	0.0547	0	0.8085	0.1914	0	0.9695	0.0304	0	0.9006	0.0993
HM3_CNP_358	6	77073620	77084501	0	1	0	0	1	0	0.0714	0.9285	0	0.0588	0.9411	0	0.0681	0.9318	0	0.122	0.8779	0	0.0055	0.9944	0	0.0714	0.9285	0	0.0058	0.9941	0	0	1	0	0.0119	0.988	0
HM3_CNP_359	6	77155307	77156088	0.2134	0.7865	0	0.6993	0.3006	0	0.4573	0.5426	0	0.4529	0.547	0	0.5568	0.4431	0	0.4117	0.5882	0	0.0977	0.9022	0	0.5649	0.435	0	0.2264	0.7735	0	0.6704	0.3295	0	0.0933	0.9066	0
HM3_CNP_360	6	77496587	77509523	0.1144	0.8855	0	0.2424	0.7575	0	0.018	0.9819	0	0.0352	0.9647	0	0.2556	0.7443	0	0.0058	0.9941	0	0.0277	0.9722	0	0.1558	0.8441	0	0.0906	0.9093	0	0.2443	0.7556	0	0.0928	0.9071	0
HM3_CNP_361	6	78936990	78955234	0.1144	0.8855	0	0	1	0	0	1	0	0	1	0	0	1	0	0	1	0	0.0795	0.9204	0	0.0064	0.9935	0	0.065	0.9349	0	0	1	0	0.1856	0.8143	0
HM3_CNP_362	6	79025784	79091904	0.1204	0.8795	0	0.2484	0.7515	0	0.0178	0.9821	0	0.0352	0.9647	0	0.1818	0.8181	0	0.1104	0.8895	0	0.0795	0.9204	0	0.1623	0.8376	0	0.1355	0.8644	0	0.267	0.7329	0	0.0688	0.9311	0
HM3_CNP_363	6	87463359	87469692	0.018	0.9819	0	0.003	0.9969	0	0	1	0	0	1	0	0	1	0	0	1	0	0.0388	0.9611	0	0	1	0	0.0292	0.9707	0	0	1	0	0.0359	0.964	0
HM3_CNP_364	6	93631870	93635351	0.1445	0.8554	0	0.003	0.9969	0	0	1	0	0	1	0	0	1	0	0	1	0	0.2333	0.7666	0	0.0064	0.9935	0	0.1491	0.8508	0	0	1	0	0.1856	0.8143	0
HM3_CNP_365	6	95020388	95025577	0.0182	0.9817	0	0	1	0	0	1	0	0	1	0	0	1	0	0	1	0	0.0168	0.9831	0	0	1	0	0	1	0	0	1	0	0.0389	0.961	0
HM3_CNP_366	6	103844669	103868754	0.256	0.7439	0	0.5	0.4999	0	0.6964	0.3035	0	0.6764	0.3235	0	0.6931	0.3068	0	0.5581	0.4418	0	0.2666	0.7333	0	0.5714	0.4285	0	0.3508	0.6491	0	0.4367	0.5632	0	0.3143	0.6856	0
HM3_CNP_367	6	108718559	108721045	0	1	0	0.003	0.9969	0	0	1	0	0	1	0	0.017	0.9829	0	0	1	0	0	1	0	0.0194	0.9805	0	0.0263	0.9736	0	0.034	0.9659	0	0	1	0
HM3_CNP_368	6	115813397	115824035	0.0914	0.9085	0	0	1	0	0	1	0	0	1	0	0	1	0	0	1	0	0.0277	0.9722	0	0	1	0	0.0087	0.9912	0	0	1	0	0.0662	0.9337	0
HM3_CNP_369	6	124477640	124512064	0	1	0	0	0.9636	0.0363	0	1	0	0	1	0	0	0.9886	0.0113	0	1	0	0	1	0	0	0.9935	0.0064	0	0.9795	0.0204	0	0.9943	0.0056	0	1	0
HM3_CNP_370	6	126225385	126228469	0.3653	0.6346	0	0.183	0.8169	0	0.3026	0.6973	0	0.2341	0.7658	0	0.0517	0.9482	0	0.1794	0.8205	0	0.4814	0.5185	0	0.1095	0.8904	0	0.4379	0.562	0	0.243	0.7569	0	0.4013	0.5986	0
HM3_CNP_371	6	132751050	132754736	0	1	0	0.0152	0.9847	0	0	1	0	0	1	0	0.1193	0.8806	0	0	1	0	0	1	0	0.0194	0.9805	0	0	1	0	0.0813	0.9186	0	0	1	0
HM3_CNP_372	6	137430261	137460049	0	0.9879	0.012	0	1	0	0	1	0	0	1	0	0	1	0	0	1	0	0	0.9555	0.0444	0	0.987	0.0129	0	0.9674	0.0325	0	0.9943	0.0056	0	0.988	0.0119
HM3_CNP_373	6	139645437	139648829	0.1626	0.8373	0	0.1636	0.8363	0	0.119	0.8809	0	0.1352	0.8647	0	0.2556	0.7443	0	0.1453	0.8546	0	0.1797	0.8202	0	0.1428	0.8571	0	0.2807	0.7192	0	0.1534	0.8465	0	0.1355	0.8644	0
HM3_CNP_374	6	147480199	147486248	0.0384	0.9615	0	0	1	0	0	1	0	0	1	0	0	1	0	0	1	0	0.0529	0.947	0	0	1	0	0.0116	0.9883	0	0	1	0	0.0542	0.9457	0
HM3_CNP_375	6	160548895	160558066	0.018	0.9819	0	0	1	0	0	1	0	0	1	0	0	1	0	0	1	0	0.05	0.9499	0	0	1	0	0.0467	0.9532	0	0.0057	0.9942	0	0.0149	0.985	0
HM3_CNP_376	6	162416281	162426558	0	1	0	0	1	0	0	1	0	0	1	0	0	1	0	0	1	0	0.0055	0.9944	0	0	1	0	0	1	0	0	1	0	0.0389	0.961	0
HM3_CNP_377	6	162657207	162660430	0.006	0.9939	0	0	1	0	0.0416	0.9583	0	0.0416	0.9583	0	0	1	0	0.0406	0.9593	0	0.0055	0.9944	0	0	1	0	0.0029	0.997	0	0	1	0	0	1	0
HM3_CNP_378	6	165647807	165651918	0.7697	0.2302	0	0.481	0.5189	0	0.4625	0.5374	0	0.4736	0.5263	0	0.3805	0.6194	0	0.4493	0.5506	0	0.9147	0.0852	0	0.4726	0.5273	0	0.814	0.1859	0	0.5187	0.4812	0	0.8086	0.1913	0
HM3_CNP_379	6	168718725	168720559	0.024	0.9759	0	0	1	0	0	1	0	0	1	0	0	1	0	0	1	0	0.0166	0.9833	0	0	1	0	0.0175	0.9824	0	0	1	0	0.0149	0.985	0
HM3_CNP_380	6	169248365	169262485	0	1	0	0	1	0	0.0535	0.9464	0	0.0297	0.9702	0	0	1	0	0.0058	0.9941	0	0	1	0	0	1	0	0	1	0	0	1	0	0	1	0
HM3_CNP_381	7	138342	164003	0	0.9756	0.0243	0	0.9693	0.0306	0	0.9345	0.0654	0	0.8999	0.1	0	0.862	0.1379	0	0.9186	0.0813	0	0.9833	0.0166	0	0.9285	0.0714	0	0.9434	0.0565	0	0.9488	0.0511	0	0.976	0.0239
HM3_CNP_382	7	247723	253709	0.006	0.9939	0	0.0152	0.9847	0	0.2619	0.738	0	0.3647	0.6352	0	0.1988	0.8011	0	0.2906	0.7093	0	0	1	0	0.0324	0.9675	0	0.0233	0.9766	0	0.0454	0.9545	0	0.0119	0.988	0
HM3_CNP_383	7	3102296	3104203	0.0864	0.9135	0	0	1	0	0	1	0	0	1	0	0	1	0	0	1	0	0.1055	0.8944	0	0.0129	0.987	0	0.1352	0.8647	0	0	1	0	0.1144	0.8855	0
HM3_CNP_384	7	4382925	4385813	0.0493	0.9506	0	0	1	0	0	1	0	0	1	0	0	1	0	0	1	0	0.0449	0.955	0	0.0064	0.9935	0	0.0263	0.9736	0	0	1	0	0.0479	0.952	0
HM3_CNP_385	7	5906565	5917460	0.006	0.9939	0	0	1	0	0.037	0.9629	0	0.0121	0.9878	0	0	1	0	0.0232	0.9767	0	0	1	0	0	1	0	0.0058	0.9941	0	0	1	0	0	1	0
HM3_CNP_386	7	6091907	6104637	0.1049	0.895	0	0	1	0	0	1	0	0	1	0	0	1	0	0	1	0	0.073	0.9269	0	0	1	0	0.0117	0.9882	0	0	1	0	0.1506	0.8493	0
HM3_CNP_387	7	11887330	11888350	0	1	0	0.0181	0.9818	0	0	1	0	0	1	0	0.0057	0.9942	0	0	1	0	0	1	0	0.0263	0.9736	0	0	1	0	0.0454	0.9545	0	0	1	0
HM3_CNP_388	7	11969941	11976527	0.012	0.9879	0	0	1	0	0	1	0	0	1	0	0	1	0	0	1	0	0.0333	0.9666	0	0	1	0	0.0146	0.9853	0	0	1	0	0.0449	0.955	0
HM3_CNP_389	7	12988634	12994810	0.012	0.9879	0	0.0272	0.9727	0	0	1	0	0	1	0	0.0056	0.9943	0	0	1	0	0	1	0	0.0064	0.9935	0	0	1	0	0.034	0.9659	0	0	1	0
HM3_CNP_390	7	13071534	13096594	0.018	0.9819	0	0	1	0	0	1	0	0	1	0	0	1	0	0	1	0	0.0111	0.9888	0	0	1	0	0.0029	0.997	0	0	1	0	0.0449	0.955	0
HM3_CNP_391	7	15055803	15058658	0.0421	0.9578	0	0.006	0.9939	0	0	1	0	0	1	0	0	1	0	0	1	0	0.0166	0.9833	0	0	1	0	0.0029	0.997	0	0	1	0	0.0843	0.9156	0
HM3_CNP_392	7	23106465	23110722	0.0542	0.9457	0	0	1	0	0	1	0	0	1	0	0	1	0	0	1	0	0.0722	0.9277	0	0	1	0	0.0116	0.9883	0	0	1	0	0.0598	0.9401	0
HM3_CNP_393	7	23984503	24007342	0	1	0	0	1	0	0	1	0	0	1	0	0	1	0	0	1	0	0	1	0	0	1	0	0.035	0.9649	0	0	1	0	0	1	0
HM3_CNP_394	7	26106838	26111938	0.2469	0.753	0	0.2242	0.7757	0	0.1686	0.8313	0	0.119	0.8809	0	0.1136	0.8863	0	0.1569	0.843	0	0.1988	0.8011	0	0.2272	0.7727	0	0.2692	0.7307	0	0.2272	0.7727	0	0.2065	0.7934	0
HM3_CNP_395	7	34865760	34877868	0.0361	0.9638	0	0	1	0	0	1	0	0	1	0	0	1	0	0	1	0	0.0166	0.9833	0	0	1	0	0.0116	0.9883	0	0	1	0	0.0692	0.9307	0
HM3_CNP_396	7	47251656	47255449	0.0437	0.9562	0	0	1	0	0	1	0	0	1	0	0	1	0	0	1	0	0.1333	0.8666	0	0	1	0	0.0116	0.9883	0	0	1	0	0.0359	0.964	0
HM3_CNP_397	7	48552398	48562571	0.006	0.9939	0	0.0181	0.9818	0	0	1	0	0	1	0	0.0227	0.9772	0	0	1	0	0	1	0	0.0131	0.9868	0	0.0175	0.9824	0	0.017	0.9829	0	0	1	0
HM3_CNP_398	7	49144690	49148378	0	1	0	0	1	0	0	1	0	0	1	0	0	1	0	0	1	0	0.0555	0.9444	0	0	1	0	0.076	0.9239	0	0	1	0	0.0239	0.976	0
HM3_CNP_399	7	51562900	51566203	0.5	0.4999	0	0.4424	0.5575	0	0.5654	0.4345	0	0.5324	0.4675	0	0.5625	0.4374	0	0.4705	0.5294	0	0.5227	0.4772	0	0.6066	0.3933	0	0.5325	0.4674	0	0.4588	0.5411	0	0.5568	0.4431	0
HM3_CNP_400	7	52700785	52711270	0	0.9939	0.006	0	0.9575	0.0424	0	1	0	0	1	0	0	0.9943	0.0056	0	1	0	0	1	0	0	0.987	0.0129	0	0.9499	0.05	0	0.9252	0.0747	0	1	0
HM3_CNP_401	7	53181505	53186406	0.0481	0.9518	0	0	1	0	0	1	0	0	1	0	0	1	0	0	1	0	0.0444	0.9555	0	0	1	0	0.0411	0.9588	0	0	1	0	0.0359	0.964	0
HM3_CNP_402	7	53423097	53433669	0.0182	0.9817	0	0	1	0	0	1	0	0	1	0	0	1	0	0	1	0	0.0277	0.9722	0	0	1	0	0.0175	0.9824	0	0	1	0	0.015	0.9849	0
HM3_CNP_403	7	54153968	54158714	0.0301	0.9698	0	0	1	0	0	1	0	0	1	0	0	1	0	0	1	0	0.0111	0.9888	0	0	1	0	0.0321	0.9678	0	0	1	0	0.0209	0.979	0
HM3_CNP_404	7	56729607	56736308	0.1341	0.8658	0	0.2743	0.7256	0	0.1785	0.8214	0	0.2202	0.7797	0	0.159	0.8409	0	0.1918	0.8081	0	0.2247	0.7752	0	0.2534	0.7465	0	0.2337	0.7662	0	0.2126	0.7873	0	0.2305	0.7694	0
HM3_CNP_405	7	62326783	62416532	0	1	0	0	1	0	0.1845	0.8154	0	0.1506	0.8493	0	0	1	0	0.0697	0.9302	0	0	1	0	0	1	0	0	1	0	0	1	0	0	1	0
HM3_CNP_406	7	66259399	66314065	0.3767	0.6232	0	0.2901	0.7098	0	0.0914	0.9085	0	0.0764	0.9235	0	0.3295	0.6704	0	0.1162	0.8837	0	0.4938	0.5061	0	0.26	0.7399	0	0.4536	0.5463	0	0.2643	0.7356	0	0.394	0.6059	0
HM3_CNP_407	7	70058925	70064077	0.3141	0.6858	0	0.6564	0.3435	0	0.7621	0.2194	0.0184	0.6358	0.3641	0	0.7699	0.176	0.0539	0.6927	0.3072	0	0.2471	0.7528	0	0.6805	0.3194	0	0.3402	0.6597	0	0.5988	0.4011	0	0.2685	0.7314	0
HM3_CNP_408	7	75192119	75202174	0	1	0	0	0.9454	0.0545	0	1	0	0	1	0	0	0.9829	0.017	0	1	0	0	1	0	0	1	0	0	1	0	0	1	0	0	1	0
HM3_CNP_409	7	76017650	76403686	0.0125	0.9627	0.0246	0.003	0.9938	0.003	0	0.994	0.0059	0	0.9941	0.0058	0.0171	0.977	0.0057	0.0058	0.9941	0	0	0.9944	0.0055	0.0129	0.987	0	0.0122	0.9463	0.0414	0.0057	0.9942	0	0	0.9191	0.0808
HM3_CNP_410	7	78643235	78690629	0.012	0.9879	0	0	1	0	0	1	0	0	1	0	0	1	0	0	1	0	0.0055	0.9944	0	0	1	0	0	1	0	0	1	0	0.0419	0.958	0
HM3_CNP_411	7	81279747	81280484	0.2108	0.7891	0	0.6242	0.3757	0	0.5662	0.4337	0	0.5705	0.4294	0	0.3563	0.6436	0	0.4941	0.5058	0	0.2415	0.7584	0	0.68	0.3199	0	0.4011	0.5988	0	0.5511	0.4488	0	0.2253	0.7746	0
HM3_CNP_412	7	86072120	86082990	0	1	0	0	1	0	0.0535	0.9464	0	0.0352	0.9647	0	0	1	0	0.0639	0.936	0	0	1	0	0.0454	0.9545	0	0	1	0	0	1	0	0	1	0
HM3_CNP_413	7	87508675	87510328	0	1	0	0.0363	0.9636	0	0	1	0	0	1	0	0	1	0	0	1	0	0	1	0	0	1	0	0	1	0	0.0056	0.9943	0	0	1	0
HM3_CNP_414	7	90869441	90878663	0	1	0	0	1	0	0.2261	0.7738	0	0.1176	0.8823	0	0	1	0	0.1569	0.843	0	0	1	0	0.0974	0.9025	0	0	1	0	0	1	0	0	1	0
HM3_CNP_415	7	93165330	93168493	0.1807	0.8192	0	0.2454	0.7545	0	0.0297	0.9702	0	0.0117	0.9882	0	0.1931	0.8068	0	0.0058	0.9941	0	0.1222	0.8777	0	0.1818	0.8181	0	0.1264	0.8735	0	0.2643	0.7356	0	0.1467	0.8532	0
HM3_CNP_416	7	97233396	97240411	0.0481	0.9518	0	0.1696	0.8303	0	0.2559	0.744	0	0.2352	0.7647	0	0.2298	0.7701	0	0.2034	0.7965	0	0.034	0.9659	0	0.3311	0.6688	0	0.0058	0.9941	0	0.1988	0.8011	0	0.0299	0.97	0
HM3_CNP_417	7	104252877	104263771	0.018	0.9819	0	0	1	0	0	1	0	0	1	0	0	1	0	0	1	0	0.0277	0.9722	0	0.0129	0.987	0	0.0087	0.9912	0	0	1	0	0.0329	0.967	0
HM3_CNP_418	7	109218088	109242941	0.1927	0.8072	0	0.4333	0.5666	0	0.2916	0.7083	0	0.2529	0.747	0	0.1477	0.8522	0	0.2674	0.7325	0	0.0944	0.9055	0	0.5	0.4999	0	0.1725	0.8274	0	0.3011	0.6988	0	0.1497	0.8502	0
HM3_CNP_419	7	109969650	109972221	0.2168	0.7831	0	0.3055	0.6944	0	0.1607	0.8392	0	0.1607	0.8392	0	0.2045	0.7954	0	0.1046	0.8953	0	0.2865	0.7134	0	0.2207	0.7792	0	0.213	0.7869	0	0.3068	0.6931	0	0.2365	0.7634	0
HM3_CNP_420	7	110216168	110219730	0.0487	0.9512	0	0	1	0	0	1	0	0	1	0	0.0056	0.9943	0	0	1	0	0.0166	0.9833	0	0	1	0	0.0058	0.9941	0	0	1	0	0.0479	0.952	0
HM3_CNP_421	7	110824661	110829591	0	1	0	0.006	0.9939	0	0.0119	0.988	0	0	1	0	0.017	0.9829	0	0.0523	0.9476	0	0	1	0	0	1	0	0	1	0	0	1	0	0	1	0
HM3_CNP_422	7	110835811	110844118	0.018	0.9819	0	0.006	0.9939	0	0.0059	0.994	0	0	1	0	0.017	0.9829	0	0.0058	0.9941	0	0.0166	0.9833	0	0	1	0	0.0175	0.9824	0	0	1	0	0.0359	0.964	0
HM3_CNP_423	7	112300902	112307732	0	1	0	0	1	0	0.0416	0.9583	0	0.0588	0.9411	0	0	1	0	0.0639	0.936	0	0	1	0	0	1	0	0	1	0	0	1	0	0	1	0
HM3_CNP_424	7	115370689	115373670	0	1	0	0.003	0.9969	0	0.0476	0.9523	0	0.0476	0.9523	0	0.0795	0.9204	0	0.0058	0.9941	0	0	1	0	0	1	0	0	1	0	0.0056	0.9943	0	0	1	0
HM3_CNP_425	7	115722247	115728902	0.018	0.9819	0	0.074	0.9259	0	0	1	0	0	1	0	0.0454	0.9545	0	0	1	0	0.0111	0.9888	0	0.06	0.9399	0	0.0497	0.9502	0	0.1022	0.8977	0	0	1	0
HM3_CNP_426	7	117922458	117948608	0.0487	0.9512	0	0	1	0	0	1	0	0	1	0	0	1	0	0	1	0	0.0055	0.9944	0	0	1	0	0	1	0	0	1	0	0.0329	0.967	0
HM3_CNP_427	7	118943014	118949683	0.0914	0.9085	0	0	1	0	0	1	0	0	1	0	0	1	0	0	1	0	0.125	0.8749	0	0.0129	0.987	0	0.1081	0.8918	0	0	1	0	0.0884	0.9115	0
HM3_CNP_428	7	125259935	125263279	0.0243	0.9756	0	0	1	0	0	1	0	0	1	0	0	1	0	0	1	0	0.0397	0.9602	0	0	1	0	0.0263	0.9736	0	0	1	0	0.0179	0.982	0
HM3_CNP_429	7	125832718	125833851	0.2206	0.711	0.0682	0.1028	0.7604	0.1367	0.1546	0.7205	0.1248	0.15	0.7123	0.1375	0.1744	0.7028	0.1226	0.1112	0.7716	0.117	0.1878	0.7095	0.1025	0.249	0.6321	0.1188	0.1608	0.7232	0.1159	0.211	0.6697	0.1191	0.2138	0.7103	0.0757
HM3_CNP_430	7	125833260	125833851	0.6524	0.3475	0	0.4664	0.5335	0	0.5297	0.4702	0	0.5365	0.4634	0	0.5574	0.4425	0	0.4941	0.5058	0	0.5804	0.4195	0	0.6333	0.3666	0	0.5505	0.4494	0	0.5909	0.409	0	0.6317	0.3682	0
HM3_CNP_431	7	125836509	125836837	0.6296	0.3703	0	0.4629	0.537	0	0.5178	0.4821	0	0.5238	0.4761	0	0.5511	0.4488	0	0.494	0.5059	0	0.5852	0.4147	0	0.6184	0.3815	0	0.5386	0.4613	0	0.5689	0.431	0	0.6204	0.3795	0
HM3_CNP_432	7	133435717	133449737	0.1927	0.8072	0	0.4237	0.5762	0	0.2976	0.7023	0	0.1764	0.8235	0	0.267	0.7329	0	0.2235	0.7764	0	0.2166	0.7833	0	0.3116	0.6883	0	0.2294	0.7705	0	0.3693	0.6306	0	0.1407	0.8592	0
HM3_CNP_433	7	139839328	139847922	0.0361	0.9638	0	0	1	0	0	1	0	0	1	0	0	1	0	0	1	0	0.0611	0.9388	0	0	1	0	0.0438	0.9561	0	0	1	0	0.0753	0.9246	0
HM3_CNP_434	7	141412174	141439888	0.0481	0.9518	0	0.189	0.8109	0	0.1726	0.8273	0	0.1607	0.8392	0	0.1193	0.8806	0	0.1337	0.8662	0	0.0166	0.9833	0	0.1363	0.8636	0	0.0672	0.9327	0	0.1988	0.8011	0	0	1	0
HM3_CNP_435	7	141693581	141720893	0.2066	0.7241	0.0691	0.1185	0.7007	0.1806	0.2693	0.6695	0.061	0.219	0.6948	0.0861	0.3625	0.5889	0.0484	0.2708	0.6606	0.0684	0.2208	0.7076	0.0714	0.2202	0.6878	0.0919	0.2447	0.6743	0.0809	0.1422	0.6925	0.1652	0.2664	0.6296	0.1038
HM3_CNP_436	7	141895565	141909210	0	1	0	0.006	0.9939	0	0.0714	0.9285	0	0.0294	0.9705	0	0.0738	0.9261	0	0.0058	0.9941	0	0.0055	0.9944	0	0.2337	0.7662	0	0	1	0	0	1	0	0	1	0
HM3_CNP_437	7	142156294	142167486	0.2048	0.7951	0	0.3878	0.6121	0	0.7142	0.2857	0	0.7713	0.2102	0.0184	0.6022	0.3977	0	0.7383	0.2616	0	0.1777	0.8222	0	0.435	0.5649	0	0.3029	0.697	0	0.385	0.6149	0	0.1377	0.8622	0
HM3_CNP_438	7	145764800	145770841	0.0192	0.9807	0	0	1	0	0	1	0	0	1	0	0	1	0	0	1	0	0.0238	0.9761	0	0	1	0	0.0029	0.997	0	0	1	0	0.0521	0.9478	0
HM3_CNP_439	7	154515932	154520478	0.0304	0.9695	0	0	1	0	0	1	0	0	1	0	0	1	0	0	1	0	0.0611	0.9388	0	0	1	0	0.0087	0.9912	0	0	1	0	0.0269	0.973	0
HM3_CNP_440	7	156082797	156086940	0.018	0.9819	0	0.0895	0.9104	0	0.0662	0.9337	0	0.0914	0.9085	0	0.1024	0.8975	0	0.0465	0.9534	0	0.0111	0.9888	0	0.1351	0.8648	0	0.0147	0.9852	0	0.0511	0.9488	0	0.009	0.9909	0
HM3_CNP_441	8	584761	588391	0.518	0.4819	0	0.8415	0.1503	0.0081	0.5	0.4999	0	0.5647	0.4352	0	0.8283	0.165	0.0065	0.5647	0.4352	0	0.4388	0.5611	0	0.6578	0.3421	0	0.5116	0.4883	0	0.843	0.1569	0	0.5843	0.4156	0
HM3_CNP_442	8	3773951	3777675	0.0843	0.9156	0	0.0333	0.9666	0	0.0357	0.9642	0	0.0529	0.947	0	0.0681	0.9318	0	0.0301	0.9698	0	0.0666	0.9333	0	0.0259	0.974	0	0.0321	0.9678	0	0.0397	0.9602	0	0.0568	0.9431	0
HM3_CNP_443	8	3984471	3991699	0.0602	0.9397	0	0.003	0.9969	0	0.0059	0.994	0	0	1	0	0	1	0	0	1	0	0.0944	0.9055	0	0	1	0	0.0818	0.9181	0	0	1	0	0.0748	0.9251	0
HM3_CNP_444	8	5583199	5592495	0.006	0.9939	0	0.0818	0.9181	0	0.0833	0.9166	0	0.0705	0.9294	0	0.1306	0.8693	0	0.0602	0.9397	0	0	1	0	0.0844	0.9155	0	0.0116	0.9883	0	0.0965	0.9034	0	0	1	0
HM3_CNP_445	8	7864777	7903572	0.0481	0.9518	0	0.0122	0.9877	0	0	1	0	0.0058	0.9941	0	0.0113	0.9886	0	0	1	0	0.0111	0.9888	0	0.0064	0.9935	0	0.0058	0.9941	0	0	1	0	0.0479	0.952	0
HM3_CNP_446	8	9091324	9099936	0	1	0	0.0242	0.9757	0	0.0059	0.994	0	0	1	0	0.0227	0.9772	0	0	1	0	0	1	0	0.0259	0.974	0	0	1	0	0.0056	0.9943	0	0	1	0
HM3_CNP_447	8	13659088	13696077	0.1506	0.8493	0	0	1	0	0.0059	0.994	0	0	1	0	0	1	0	0	1	0	0.0666	0.9333	0	0	1	0	0.0147	0.9852	0	0	1	0	0.1137	0.8862	0
HM3_CNP_448	8	13854600	13859608	0.1602	0.8397	0	0.0227	0.9772	0	0.1232	0.8767	0	0.1455	0.8544	0	0.0284	0.9715	0	0.1937	0.8062	0	0.2191	0.7808	0	0.0416	0.9583	0	0.0063	0.9936	0	0.018	0.9819	0	0.1762	0.8237	0
HM3_CNP_449	8	14551152	14559579	0	1	0	0	1	0	0	1	0	0	1	0	0	1	0	0	1	0	0.0111	0.9888	0	0	1	0	0.0263	0.9736	0	0	1	0	0.0179	0.982	0
HM3_CNP_450	8	15446378	15457818	0	1	0	0.0333	0.9666	0	0.0595	0.9404	0	0.0352	0.9647	0	0.017	0.9829	0	0.0406	0.9593	0	0	1	0	0.0064	0.9935	0	0.0701	0.9298	0	0.0227	0.9772	0	0	1	0
HM3_CNP_451	8	15464148	15478054	0	1	0	0.006	0.9939	0	0	1	0	0.0058	0.9941	0	0.0113	0.9886	0	0	1	0	0.0112	0.9887	0	0	1	0	0.0147	0.9852	0	0.0056	0.9943	0	0	1	0
HM3_CNP_452	8	16246032	16251494	0.4207	0.5792	0	0.0454	0.9545	0	0.1607	0.8392	0	0.1176	0.8823	0	0.1306	0.8693	0	0.2209	0.779	0	0.3735	0.6264	0	0.1038	0.8961	0	0.3441	0.6558	0	0.0804	0.9195	0	0.5299	0.47	0
HM3_CNP_453	8	16306618	16319032	0.024	0.9759	0	0.0484	0.9515	0	0	1	0	0	1	0	0.0057	0.9942	0	0	1	0	0.1166	0.8833	0	0.0129	0.987	0	0.1432	0.8567	0	0.0738	0.9261	0	0.0658	0.9341	0
HM3_CNP_454	8	17625071	17626417	0	1	0	0.0272	0.9727	0	0	1	0	0	1	0	0.0056	0.9943	0	0	1	0	0	1	0	0.0259	0.974	0	0.0058	0.9941	0	0.0287	0.9712	0	0	1	0
HM3_CNP_455	8	17795520	17796439	0.275	0.7249	0	0.0308	0.9691	0	0.0125	0.9874	0	0.018	0.9819	0	0.0406	0.9593	0	0	1	0	0.2321	0.7678	0	0.0657	0.9342	0	0.1295	0.8704	0	0.0232	0.9767	0	0.22	0.7799	0
HM3_CNP_456	8	18898071	18903101	0.0182	0.9817	0	0.006	0.9939	0	0	1	0	0	1	0	0.017	0.9829	0	0	1	0	0.0444	0.9555	0	0.0064	0.9935	0	0.0292	0.9707	0	0.0113	0.9886	0	0.006	0.9939	0
HM3_CNP_457	8	23460730	23463850	0.4096	0.5903	0	0.0821	0.9178	0	0.4277	0.5722	0	0.494	0.5059	0	0.1202	0.8797	0	0.4518	0.5481	0	0.5	0.4999	0	0.194	0.8059	0	0.4968	0.5031	0	0.067	0.9329	0	0.4969	0.503	0
HM3_CNP_458	8	25030393	25043272	0.1419	0.858	0	0.2987	0.7012	0	0.1964	0.8035	0	0.2176	0.7823	0	0.2215	0.7784	0	0.1976	0.8023	0	0.0574	0.9425	0	0.2272	0.7727	0	0.1432	0.8567	0	0.3238	0.6761	0	0.1257	0.8742	0
HM3_CNP_459	8	25468655	25471186	0.012	0.9879	0	0.0398	0.9601	0	0.0119	0.988	0	0.0235	0.9764	0	0.1079	0.892	0	0.0406	0.9593	0	0.0055	0.9944	0	0.1118	0.8881	0	0.0116	0.9883	0	0.0454	0.9545	0	0.0179	0.982	0
HM3_CNP_460	8	32802640	32807955	0.8209	0.179	0	1	0	0	1	0	0	1	0	0	1	0	0	1	0	0	0.8693	0.1306	0	1	0	0	0.8931	0.1006	0.0062	1	0	0	0.7042	0.2957	0
HM3_CNP_461	8	36194697	36197883	0	1	0	0.0122	0.9877	0	0.0301	0.9698	0	0.0187	0.9812	0	0.0056	0.9943	0	0.0348	0.9651	0	0	1	0	0.0131	0.9868	0	0	1	0	0	1	0	0	1	0
HM3_CNP_462	8	37509143	37514234	0.024	0.9759	0	0.003	0.9969	0	0	1	0	0	1	0	0	1	0	0	1	0	0.0666	0.9333	0	0	1	0	0.0087	0.9912	0	0	1	0	0.0508	0.9491	0
HM3_CNP_463	8	39351896	39506122	0.0963	0.9036	0	0.4818	0.5181	0	0.1428	0.8571	0	0.1235	0.8764	0	0.4147	0.5852	0	0.1453	0.8546	0	0.0722	0.9277	0	0.4415	0.5584	0	0.2397	0.7602	0	0.4375	0.5624	0	0.0718	0.9281	0
HM3_CNP_464	8	40302954	40308706	0.0481	0.9518	0	0.0545	0.9454	0	0	1	0	0	1	0	0.0738	0.9261	0	0	1	0	0.0888	0.9111	0	0.0324	0.9675	0	0.0467	0.9532	0	0.034	0.9659	0	0.0718	0.9281	0
HM3_CNP_465	8	47644741	47655711	0	0.9753	0.0246	0	0.8937	0.1062	0	1	0	0	1	0	0	0.9523	0.0476	0	1	0	0	1	0	0	0.9066	0.0933	0	0.9299	0.07	0	0.8779	0.122	0	1	0
HM3_CNP_466	8	55371601	55373671	0.0722	0.9277	0	0	1	0	0	1	0	0	1	0	0.0738	0.9261	0	0	1	0	0.1388	0.8611	0	0.0129	0.987	0	0.0852	0.9147	0	0.0113	0.9886	0	0.1347	0.8652	0
HM3_CNP_467	8	57153936	57158229	0.0121	0.9878	0	0	1	0	0	1	0	0	1	0	0	1	0	0	1	0	0.0333	0.9666	0	0	1	0	0.0147	0.9852	0	0	1	0	0.015	0.9849	0
HM3_CNP_468	8	58520505	58530376	0.018	0.9819	0	0	1	0	0	1	0	0	1	0	0	1	0	0	1	0	0.0333	0.9666	0	0	1	0	0.0321	0.9678	0	0	1	0	0.0359	0.964	0
HM3_CNP_469	8	61159909	61170323	0.012	0.9879	0	0	1	0	0	1	0	0	1	0	0	1	0	0	1	0	0.0055	0.9944	0	0	1	0	0.0058	0.9941	0	0	1	0	0.0389	0.961	0
HM3_CNP_470	8	63378169	63386639	0.1385	0.8614	0	0	1	0	0	1	0	0	1	0	0	1	0	0	1	0	0.1797	0.8202	0	0.0194	0.9805	0	0.0292	0.9707	0	0	1	0	0.2035	0.7964	0
HM3_CNP_471	8	65409538	65420057	0.0301	0.9698	0	0	1	0	0	1	0	0	1	0	0	1	0	0	1	0	0.0888	0.9111	0	0	1	0	0.0526	0.9473	0	0	1	0	0.0359	0.964	0
HM3_CNP_472	8	68710013	68713064	0.0481	0.9518	0	0	1	0	0	1	0	0	1	0	0	1	0	0	1	0	0.05	0.9499	0	0.0064	0.9935	0	0.0292	0.9707	0	0	1	0	0.1017	0.8982	0
HM3_CNP_473	8	72377865	72380244	0.0963	0.9036	0	0.2484	0.7515	0	0.1666	0.8333	0	0.2352	0.7647	0	0.1079	0.892	0	0.1511	0.8488	0	0.0333	0.9666	0	0.1315	0.8684	0	0.0643	0.9356	0	0.2102	0.7897	0	0.0778	0.9221	0
HM3_CNP_474	8	75478412	75490452	0.1097	0.8902	0	0	1	0	0	1	0	0	1	0	0	1	0	0	1	0	0.1833	0.8166	0	0.0129	0.987	0	0.0701	0.9298	0	0	1	0	0.2125	0.7874	0
HM3_CNP_475	8	85423712	85431221	0.1385	0.8614	0	0.0272	0.9727	0	0	1	0	0	1	0	0.0056	0.9943	0	0	1	0	0.0944	0.9055	0	0	1	0	0.035	0.9649	0	0.0227	0.9772	0	0.0808	0.9191	0
HM3_CNP_476	8	96923538	96926233	0.024	0.9759	0	0	1	0	0	1	0	0	1	0	0	1	0	0	1	0	0.0444	0.9555	0	0	1	0	0.0643	0.9356	0	0	1	0	0.0389	0.961	0
HM3_CNP_477	8	102052370	102065051	0.012	0.9879	0	0	1	0	0.0297	0.9702	0	0.0411	0.9588	0	0	1	0	0	1	0	0.0166	0.9833	0	0	1	0	0.0146	0.9853	0	0	1	0	0.0209	0.979	0
HM3_CNP_478	8	102457214	102472118	0.012	0.9879	0	0	1	0	0	1	0	0	1	0	0	1	0	0	1	0	0.0055	0.9944	0	0	1	0	0.0175	0.9824	0	0	1	0	0.0089	0.991	0
HM3_CNP_479	8	102689782	102697088	0.0633	0.9366	0	0.003	0.9969	0	0	1	0	0	1	0	0	1	0	0	1	0	0.0561	0.9438	0	0.0064	0.9935	0	0.0434	0.9565	0	0.0056	0.9943	0	0.1477	0.8522	0
HM3_CNP_480	8	103123275	103125882	0.0121	0.9878	0	0	1	0	0.0059	0.994	0	0	1	0	0	1	0	0	1	0	0.0444	0.9555	0	0.0324	0.9675	0	0.05	0.9499	0	0.0056	0.9943	0	0.0299	0.97	0
HM3_CNP_481	8	107927695	107931446	0.0301	0.9698	0	0	1	0	0	1	0	0	1	0	0	1	0	0	1	0	0.05	0.9499	0	0	1	0	0.0676	0.9323	0	0	1	0	0.0748	0.9251	0
HM3_CNP_482	8	112363455	112364436	0.2784	0.7215	0	0.7085	0.2914	0	0.2083	0.7916	0	0.1941	0.8058	0	0.3132	0.6867	0	0.1402	0.8597	0	0.1746	0.8253	0	0.4466	0.5533	0	0.1941	0.8058	0	0.6896	0.3103	0	0.1863	0.8136	0
HM3_CNP_483	8	115703454	115711712	0.1024	0.8975	0	0.1181	0.8818	0	0.1607	0.8392	0	0.1352	0.8647	0	0.1363	0.8636	0	0.2965	0.7034	0	0.1777	0.8222	0	0.2207	0.7792	0	0.1988	0.8011	0	0.1818	0.8181	0	0.1197	0.8802	0
HM3_CNP_484	8	115762894	115797539	0	1	0	0	1	0	0	1	0	0	1	0	0	1	0	0	1	0	0	1	0	0	1	0	0.038	0.9619	0	0	1	0	0	1	0
HM3_CNP_485	8	120088774	120097052	0.0722	0.9277	0	0	1	0	0	1	0	0	1	0	0	1	0	0	1	0	0.1	0.8999	0	0	1	0	0.0438	0.9561	0	0	1	0	0.1137	0.8862	0
HM3_CNP_486	8	122389741	122411127	0	0.9451	0.0548	0	1	0	0	1	0	0	1	0	0	1	0	0	1	0	0	1	0	0	1	0	0	1	0	0	1	0	0	0.973	0.0269
HM3_CNP_487	8	122473188	122498767	0	0.9451	0.0548	0	1	0	0	1	0	0	1	0	0	1	0	0	1	0	0	1	0	0	1	0	0	1	0	0	1	0	0	0.973	0.0269
HM3_CNP_488	8	123129012	123130243	0.0602	0.9397	0	0.006	0.9939	0	0	1	0	0	1	0	0	1	0	0	1	0	0.05	0.9499	0	0	1	0	0.0233	0.9766	0	0.0056	0.9943	0	0.1017	0.8982	0
HM3_CNP_489	8	129832317	129833267	0.1973	0.8026	0	0.3006	0.6993	0	0.6927	0.3072	0	0.6419	0.358	0	0.477	0.5229	0	0.6011	0.3988	0	0.3202	0.6797	0	0.4202	0.5797	0	0.3402	0.6597	0	0.2771	0.7228	0	0.2298	0.7701	0
HM3_CNP_490	8	130211860	130213708	0.067	0.9329	0	0	1	0	0	1	0	0	1	0	0.0056	0.9943	0	0	1	0	0.1506	0.8493	0	0.0068	0.9931	0	0.0357	0.9642	0	0	1	0	0.1481	0.8518	0
HM3_CNP_491	8	133060267	133063758	0.0526	0.9473	0	0.0375	0.9624	0	0.0121	0.9878	0	0.0119	0.988	0	0.2048	0.7951	0	0.0192	0.9807	0	0.0056	0.9943	0	0.0859	0.914	0	0	1	0	0.0172	0.9827	0	0.0246	0.9753	0
HM3_CNP_492	8	135129150	135135890	0.012	0.9879	0	0	1	0	0.0654	0.9345	0	0.0882	0.9117	0	0.0056	0.9943	0	0.1511	0.8488	0	0.0388	0.9611	0	0.0064	0.9935	0	0.1111	0.8888	0	0	1	0	0.0089	0.991	0
HM3_CNP_493	8	136692574	136694147	0.0609	0.939	0	0	1	0	0	1	0	0	1	0	0	1	0	0.0058	0.9941	0	0.0333	0.9666	0	0	1	0	0.0233	0.9766	0	0	1	0	0.0331	0.9668	0
HM3_CNP_494	8	137750801	137896082	0	1	0	0.0303	0.9696	0	0	1	0	0	1	0	0.0227	0.9772	0	0	1	0	0	1	0	0.0064	0.9935	0	0	1	0	0.0397	0.9602	0	0	1	0
HM3_CNP_495	8	137896082	137931304	0	1	0	0.0303	0.9696	0	0	1	0	0	1	0	0.0227	0.9772	0	0	1	0	0	1	0	0.0064	0.9935	0	0	1	0	0.034	0.9659	0	0	1	0
HM3_CNP_496	8	138891980	138894551	0	1	0	0.0636	0.9363	0	0	1	0	0	1	0	0.0681	0.9318	0	0	1	0	0	1	0	0.0389	0.961	0	0.0029	0.997	0	0.0454	0.9545	0	0	1	0
HM3_CNP_497	8	140327190	140328379	0.0963	0.9036	0	0	1	0	0.0059	0.994	0	0.0117	0.9882	0	0.017	0.9829	0	0.0058	0.9941	0	0.0888	0.9111	0	0	1	0	0.0588	0.9411	0	0	1	0	0.0808	0.9191	0
HM3_CNP_498	8	142072182	142074091	0	0.9634	0.0365	0	1	0	0	1	0	0	1	0	0	1	0	0	1	0	0	0.9775	0.0224	0	1	0	0	0.9764	0.0235	0	1	0	0	0.9575	0.0424
HM3_CNP_499	8	144772135	144780417	0.1951	0.8048	0	0.2575	0.7424	0	0.488	0.5119	0	0.5705	0.4294	0	0.2988	0.7011	0	0.5523	0.4476	0	0.1111	0.8888	0	0.2697	0.7302	0	0.1176	0.8823	0	0.1761	0.8238	0	0.1706	0.8293	0
HM3_CNP_500	9	505616	516993	0.0662	0.9337	0	0	1	0	0	1	0	0	1	0	0	1	0	0	1	0	0.1444	0.8555	0	0	1	0	0.0964	0.9035	0	0.0113	0.9886	0	0.0778	0.9221	0
HM3_CNP_501	9	580735	598622	0.0481	0.9518	0	0	1	0	0	1	0	0	1	0	0	1	0	0	1	0	0.0333	0.9666	0	0	1	0	0.0146	0.9853	0	0	1	0	0.0568	0.9431	0
HM3_CNP_502	9	1436987	1440428	0	1	0	0.0151	0.9848	0	0	1	0	0	1	0	0.034	0.9659	0	0	1	0	0	1	0	0	1	0	0.0029	0.997	0	0.0114	0.9885	0	0	1	0
HM3_CNP_503	9	4516796	4519873	0	1	0	0	1	0	0.0535	0.9464	0	0.0294	0.9705	0	0	1	0	0.0232	0.9767	0	0	1	0	0.0129	0.987	0	0	1	0	0	1	0	0	1	0
HM3_CNP_504	9	5296824	5327707	0.0062	0.9753	0.0184	0.006	0.9878	0.006	0.0119	0.9819	0.006	0.0238	0.9641	0.012	0.0057	0.9885	0.0057	0	1	0	0.0167	0.9775	0.0056	0.0065	0.9869	0.0065	0.0058	0.9882	0.0058	0	1	0	0	0.9969	0.003
HM3_CNP_505	9	5375783	5377369	0.006	0.9939	0	0	1	0	0	1	0	0	1	0	0	1	0	0	1	0	0.0388	0.9611	0	0.0129	0.987	0	0.0178	0.9821	0	0.0113	0.9886	0	0.024	0.9759	0
HM3_CNP_506	9	6691130	6698357	0.0548	0.9451	0	0.1515	0.8484	0	0	1	0	0.0059	0.994	0	0.0755	0.9244	0	0	1	0	0.0056	0.9943	0	0.1148	0.8851	0	0.0176	0.9823	0	0.1264	0.8735	0	0	1	0
HM3_CNP_507	9	11896379	12000394	0.0121	0.9878	0	0.003	0.9969	0	0.0119	0.988	0	0.0058	0.9941	0	0.0056	0.9943	0	0.0116	0.9883	0	0.0277	0.9722	0	0.0064	0.9935	0	0.0175	0.9824	0	0	1	0	0.0149	0.985	0
HM3_CNP_508	9	15147746	15149421	0.0903	0.9096	0	0	1	0	0	1	0	0	1	0	0	1	0	0	1	0	0.0666	0.9333	0	0	1	0	0.0964	0.9035	0	0	1	0	0.0868	0.9131	0
HM3_CNP_509	9	17900043	17901466	0.3132	0.6867	0	0.7804	0.2195	0	0.9523	0.0476	0	0.9705	0.0294	0	0.8953	0.1046	0	0.9647	0.0352	0	0.3055	0.6944	0	0.8311	0.1688	0	0.4794	0.5205	0	0.784	0.2159	0	0.3143	0.6856	0
HM3_CNP_510	9	20791595	20794674	0	1	0	0	1	0	0.0238	0.9761	0	0.0294	0.9705	0	0	1	0	0.029	0.9709	0	0	1	0	0	1	0	0	1	0	0	1	0	0	1	0
HM3_CNP_511	9	22486640	22492851	0.0783	0.9216	0	0.4542	0.5457	0	0.0783	0.9216	0	0.0882	0.9117	0	0.25	0.7499	0	0.0581	0.9418	0	0.05	0.9499	0	0.2077	0.7922	0	0.0705	0.9294	0	0.3863	0.6136	0	0.0269	0.973	0
HM3_CNP_512	9	23352799	23363484	0.1325	0.8674	0	0.3878	0.6121	0	0.5654	0.4345	0	0.4705	0.5294	0	0.4034	0.5965	0	0.4651	0.5348	0	0.0449	0.955	0	0.3051	0.6948	0	0.1725	0.8274	0	0.3522	0.6477	0	0.0778	0.9221	0
HM3_CNP_513	9	24492737	24507682	0.024	0.9759	0	0.0666	0.9333	0	0	1	0	0	1	0	0.0113	0.9886	0	0	1	0	0	1	0	0.0064	0.9935	0	0.0029	0.997	0	0.0909	0.909	0	0	1	0
HM3_CNP_514	9	28037588	28040777	0.0783	0.9216	0	0.0212	0.9787	0	0.0476	0.9523	0	0.0294	0.9705	0	0.0681	0.9318	0	0.0697	0.9302	0	0.0505	0.9494	0	0.0844	0.9155	0	0.0321	0.9678	0	0.034	0.9659	0	0.0568	0.9431	0
HM3_CNP_515	9	29084262	29086271	0.2098	0.7901	0	0.2242	0.7757	0	0.5421	0.4578	0	0.3705	0.6294	0	0.2102	0.7897	0	0.4411	0.5588	0	0.2722	0.7277	0	0.2467	0.7532	0	0.2807	0.7192	0	0.1818	0.8181	0	0.2891	0.7108	0
HM3_CNP_516	9	29084549	29087680	0.2073	0.7926	0	0.2222	0.7777	0	0.5357	0.4642	0	0.3614	0.6385	0	0.2151	0.7848	0	0.4337	0.5662	0	0.2613	0.7386	0	0.2467	0.7532	0	0.2777	0.7222	0	0.1724	0.8275	0	0.2848	0.7151	0
HM3_CNP_517	9	44667855	44777523	0.2283	0.7716	0	0.5457	0.4542	0	0.1768	0.8231	0	0.2283	0.7716	0	0.3841	0.6158	0	0.0941	0.9058	0	0.128	0.8719	0	0.5	0.4999	0	0.203	0.7969	0	0.409	0.5909	0	0.1677	0.8322	0
HM3_CNP_518	9	71219420	71238848	0	0.9277	0.0722	0	1	0	0	1	0	0	0.9823	0.0176	0	0.9943	0.0056	0	0.9941	0.0058	0	0.9555	0.0444	0	0.9934	0.0065	0	0.9499	0.05	0	0.9943	0.0056	0	0.9461	0.0538
HM3_CNP_519	9	71287475	71308782	0.0061	0.9756	0.0181	0.006	0.9939	0	0	1	0	0	0.9941	0.0058	0.0057	0.9885	0.0057	0.0058	0.9883	0.0058	0.0111	0.9832	0.0056	0.0129	0.987	0	0.0265	0.9644	0.009	0	1	0	0.003	0.9819	0.015
HM3_CNP_520	9	82172211	82174215	0.037	0.9629	0	0	1	0	0	1	0	0	1	0	0	1	0	0	1	0	0.1453	0.8546	0	0	1	0	0.1415	0.8584	0	0	1	0	0.0674	0.9325	0
HM3_CNP_521	9	103754749	103762240	0.0301	0.9698	0	0.206	0.7939	0	0.2409	0.759	0	0.2764	0.7235	0	0.0689	0.931	0	0.2383	0.7616	0	0	1	0	0.1493	0.8506	0	0.0088	0.9911	0	0.1436	0.8563	0	0	1	0
HM3_CNP_522	9	106401463	106406604	0.0314	0.937	0.0314	0	1	0	0	1	0	0	1	0	0	1	0	0.029	0.9709	0	0.0558	0.9382	0.0058	0	1	0	0.0529	0.9408	0.0061	0	1	0	0.0762	0.9171	0.0065
HM3_CNP_523	9	106408238	106416775	0.006	0.9939	0	0	1	0	0	1	0	0	1	0	0	1	0	0	1	0	0.0722	0.9277	0	0	1	0	0.0029	0.997	0	0	1	0	0.0029	0.997	0
HM3_CNP_524	9	114892536	114914815	0.0121	0.9878	0	0	1	0	0	1	0	0	1	0	0	1	0	0	1	0	0.0444	0.9555	0	0	1	0	0.0584	0.9415	0	0.0056	0.9943	0	0.003	0.9969	0
HM3_CNP_525	9	128011921	128016523	0.024	0.9759	0	0	1	0	0	1	0	0	1	0	0	1	0	0	1	0	0.05	0.9499	0	0.0064	0.9935	0	0.0643	0.9356	0	0	1	0	0.1151	0.8848	0
HM3_CNP_526	9	128560616	128561879	0.0432	0.9567	0	0.1226	0.8773	0	0.1858	0.8141	0	0.1975	0.8024	0	0.2674	0.7325	0	0.2823	0.7176	0	0.0112	0.9887	0	0.25	0.7499	0	0.0419	0.958	0	0.125	0.8749	0	0.0029	0.997	0
HM3_CNP_527	9	129221707	129225206	0.0602	0.9397	0	0.0975	0.9024	0	0.2407	0.7592	0	0.2349	0.765	0	0.1845	0.8154	0	0.25	0.7499	0	0.0111	0.9888	0	0.3223	0.6776	0	0.012	0.9879	0	0.1193	0.8806	0	0.0179	0.982	0
HM3_CNP_528	9	133250747	133255525	0	1	0	0.0679	0.932	0	0.0421	0.9578	0	0.0246	0.9753	0	0.0056	0.9943	0	0.0779	0.922	0	0.0057	0.9942	0	0.1891	0.8108	0	0.0088	0.9911	0	0.0697	0.9302	0	0.006	0.9939	0
HM3_CNP_529	9	135172346	135172606	0.8211	0.164	0.0148	1	0	0	1	0	0	1	0	0	1	0	0	1	0	0	0.8546	0.1453	0	1	0	0	0.7804	0.2195	0	0.9943	0.0056	0	0.7582	0.2417	0
HM3_CNP_530	9	137353926	137356727	0.518	0.4819	0	0.403	0.5969	0	0.3148	0.6851	0	0.2987	0.7012	0	0.3863	0.6136	0	0.3197	0.6802	0	0.7191	0.2808	0	0.5259	0.474	0	0.5906	0.4093	0	0.4034	0.5965	0	0.6616	0.3383	0
HM3_CNP_531	9	138195889	138198544	0.1234	0.8765	0	0.0484	0.9515	0	0.2321	0.7678	0	0.1941	0.8058	0	0.0581	0.9418	0	0.2411	0.7588	0	0.1022	0.8977	0	0.2105	0.7894	0	0.0271	0.9728	0	0.0229	0.977	0	0.1042	0.8957	0
HM3_CNP_532	10	4427754	4429686	0.1084	0.8915	0	0	1	0	0	1	0	0	1	0	0	1	0	0	1	0	0.1179	0.882	0	0	1	0	0.0292	0.9707	0	0	1	0	0.1227	0.8772	0
HM3_CNP_533	10	20037021	20038057	0.2187	0.7812	0	0.4054	0.5945	0	0.488	0.5119	0	0.4146	0.5853	0	0.4186	0.5813	0	0.2738	0.7261	0	0.1931	0.8068	0	0.474	0.5259	0	0.2914	0.7085	0	0.3333	0.6666	0	0.1024	0.8975	0
HM3_CNP_534	10	20890118	20896007	0.0421	0.9578	0	0.2545	0.7454	0	0.2321	0.7678	0	0.1294	0.8705	0	0.0852	0.9147	0	0.1569	0.843	0	0.0055	0.9944	0	0.0974	0.9025	0	0.035	0.9649	0	0.2159	0.784	0	0.0059	0.994	0
HM3_CNP_535	10	26727757	26729773	0.0925	0.9074	0	0	1	0	0	1	0	0	1	0	0	1	0	0	1	0	0.0505	0.9494	0	0.0064	0.9935	0	0.0467	0.9532	0	0	1	0	0.0898	0.9101	0
HM3_CNP_536	10	28604213	28611866	0.006	0.9939	0	0	1	0	0	1	0	0	1	0	0	1	0	0	1	0	0.0222	0.9777	0	0	1	0	0	1	0	0	1	0	0.0239	0.976	0
HM3_CNP_537	10	31287148	31291785	0.0301	0.9698	0	0.2042	0.7957	0	0	1	0	0	1	0	0.1206	0.8793	0	0	1	0	0	1	0	0.1266	0.8733	0	0.0946	0.9053	0	0.2443	0.7556	0	0	1	0
HM3_CNP_538	10	36432451	36434615	0.018	0.9819	0	0	1	0	0	1	0	0	1	0	0	1	0	0	1	0	0.0112	0.9887	0	0	1	0	0.0088	0.9911	0	0	1	0	0.015	0.9849	0
HM3_CNP_539	10	37858207	37861995	0.0542	0.9457	0	0	1	0	0	1	0	0	1	0	0	1	0	0	1	0	0.0722	0.9277	0	0.0064	0.9935	0	0.0676	0.9323	0	0	1	0	0.1047	0.8952	0
HM3_CNP_540	10	47007374	47122809	0.0127	0.944	0.0432	0.0063	0.9537	0.0398	0	0.9702	0.0297	0.006	0.9702	0.0236	0.0058	0.9655	0.0285	0.006	0.9588	0.035	0.0463	0.9128	0.0407	0	0.9675	0.0324	0.0552	0.8983	0.0464	0.0234	0.9475	0.029	0.0397	0.9383	0.0218
HM3_CNP_541	10	48212212	48214020	0.0061	0.9938	0	0	1	0	0	1	0	0	1	0	0	1	0	0	1	0	0.017	0.9829	0	0	1	0	0.0058	0.9941	0	0	1	0	0.0512	0.9487	0
HM3_CNP_542	10	50764666	50857799	0	1	0	0	1	0	0	0.9878	0.0121	0	0.9941	0.0058	0	0.9886	0.0113	0	0.9825	0.0174	0	0.9944	0.0055	0	0.9868	0.0131	0	1	0	0	1	0	0	0.9939	0.006
HM3_CNP_543	10	54214567	54219335	0.024	0.9759	0	0	1	0	0	1	0	0	1	0	0	1	0	0	1	0	0	1	0	0	1	0	0	1	0	0	1	0	0.0269	0.973	0
HM3_CNP_544	10	54599860	54609159	0.0722	0.9277	0	0	1	0	0	1	0	0	1	0	0	1	0	0	1	0	0.0888	0.9111	0	0	1	0	0.0818	0.9181	0	0.0056	0.9943	0	0.0658	0.9341	0
HM3_CNP_545	10	54756559	54758835	0.0301	0.9698	0	0	1	0	0	1	0	0	1	0	0	1	0	0	1	0	0.0111	0.9888	0	0	1	0	0.0146	0.9853	0	0	1	0	0.0089	0.991	0
HM3_CNP_546	10	58185524	58196843	0.0722	0.9277	0	0.0363	0.9636	0	0	1	0	0	1	0	0.0909	0.909	0	0	1	0	0.0388	0.9611	0	0.0129	0.987	0	0.0497	0.9502	0	0.0397	0.9602	0	0.0692	0.9307	0
HM3_CNP_547	10	58516320	58519894	0.012	0.9879	0	0.006	0.9939	0	0.0654	0.9345	0	0.0235	0.9764	0	0.0397	0.9602	0	0.0523	0.9476	0	0.0222	0.9777	0	0	1	0	0.0701	0.9298	0	0.0056	0.9943	0	0.0089	0.991	0
HM3_CNP_548	10	58567923	58606915	0	1	0	0	1	0	0.0535	0.9464	0	0.0352	0.9647	0	0	1	0	0.0581	0.9418	0	0	1	0	0	1	0	0	1	0	0	1	0	0	1	0
HM3_CNP_549	10	58880511	58881704	0.2168	0.7831	0	0.2067	0.7932	0	0.0595	0.9404	0	0.047	0.9529	0	0.317	0.6829	0	0.0232	0.9767	0	0.191	0.8089	0	0.0649	0.935	0	0.2676	0.7323	0	0.159	0.8409	0	0.2198	0.7801	0
HM3_CNP_550	10	61032706	61035270	0.1385	0.8614	0	0.106	0.8939	0	0.006	0.9939	0	0	1	0	0.1306	0.8693	0	0	1	0	0.2441	0.7558	0	0.0194	0.9805	0	0.1578	0.8421	0	0.0804	0.9195	0	0.1377	0.8622	0
HM3_CNP_551	10	66105900	66109037	0.0121	0.9878	0	0	1	0	0	1	0	0	1	0	0	1	0	0	1	0	0.0222	0.9777	0	0	1	0	0.0175	0.9824	0	0	1	0	0.0269	0.973	0
HM3_CNP_552	10	66977929	66984452	0.0361	0.9638	0	0.3	0.6999	0	0.3928	0.6071	0	0.3452	0.6547	0	0.2329	0.767	0	0.4651	0.5348	0	0.0055	0.9944	0	0.3441	0.6558	0	0.0233	0.9766	0	0.267	0.7329	0	0.0059	0.994	0
HM3_CNP_553	10	67013460	67013961	0.1296	0.8703	0	0	1	0	0	1	0	0	1	0	0	1	0	0	1	0	0.1704	0.8295	0	0.0133	0.9866	0	0.1407	0.8592	0	0	1	0	0.1324	0.8675	0
HM3_CNP_554	10	70952478	70960784	0.0731	0.9268	0	0.0731	0.9268	0	0.4036	0.5963	0	0.4096	0.5903	0	0.0625	0.9374	0	0.5174	0.4825	0	0.0722	0.9277	0	0.2828	0.7171	0	0.1111	0.8888	0	0.0965	0.9034	0	0.0301	0.9698	0
HM3_CNP_555	10	70952492	70960784	0.0731	0.9268	0	0.0731	0.9268	0	0.4036	0.5963	0	0.4047	0.5952	0	0.0625	0.9374	0	0.5174	0.4825	0	0.0722	0.9277	0	0.2828	0.7171	0	0.1111	0.8888	0	0.0965	0.9034	0	0.0301	0.9698	0
HM3_CNP_556	10	81425093	81489917	0.0467	0.6714	0.2817	0.0579	0.6871	0.2549	0.234	0.7283	0.0375	0.2895	0.6797	0.0307	0.1595	0.7206	0.1198	0.1701	0.7061	0.1236	0.0778	0.6498	0.2722	0.1369	0.7001	0.1628	0.055	0.7143	0.2305	0.1075	0.6685	0.2238	0.0354	0.6836	0.2809
HM3_CNP_557	10	81475459	81489917	0.265	0.7349	0	0.306	0.6939	0	0.6964	0.3035	0	0.7619	0.238	0	0.5402	0.4597	0	0.547	0.4529	0	0.3055	0.6944	0	0.474	0.5259	0	0.3235	0.6764	0	0.385	0.6149	0	0.256	0.7439	0
HM3_CNP_558	10	82869699	82879763	0	1	0	0.0151	0.9848	0	0	1	0	0	1	0	0.0625	0.9374	0	0	1	0	0	1	0	0.0324	0.9675	0	0.0233	0.9766	0	0.0227	0.9772	0	0	1	0
HM3_CNP_559	10	83874640	83878647	0	1	0	0.006	0.9939	0	0	1	0	0	1	0	0	1	0	0	1	0	0	1	0	0	1	0	0.0323	0.9676	0	0.017	0.9829	0	0	1	0
HM3_CNP_560	10	84702878	84707152	0.006	0.9939	0	0	1	0	0	1	0	0	1	0	0	1	0	0	1	0	0.0055	0.9944	0	0	1	0	0	1	0	0	1	0	0.0479	0.952	0
HM3_CNP_561	10	90930667	90938070	0.012	0.9879	0	0.0333	0.9666	0	0.0535	0.9464	0	0.047	0.9529	0	0.0454	0.9545	0	0.0174	0.9825	0	0	1	0	0.0389	0.961	0	0	1	0	0.0284	0.9715	0	0	1	0
HM3_CNP_562	10	93190358	93193126	0	1	0	0	0.9968	0.0031	0	1	0	0	1	0	0	0.9883	0.0116	0	1	0	0	1	0	0	0.9931	0.0068	0	0.8173	0.1826	0	0.9942	0.0057	0	0.9938	0.0061
HM3_CNP_563	10	94153458	94160827	0	1	0	0	1	0	0.0416	0.9583	0	0.0297	0.9702	0	0	1	0	0.0058	0.9941	0	0.0056	0.9943	0	0	1	0	0.0059	0.994	0	0	1	0	0	1	0
HM3_CNP_564	10	99824936	99827392	0	1	0	0.1964	0.8035	0	0.2042	0.7957	0	0	1	0	0	1	0	0.2013	0.7986	0	0	1	0	0	1	0	0	1	0	0	1	0	0.1954	0.8045	0
HM3_CNP_565	10	107046269	107049160	0.3554	0.6445	0	0.0818	0.9181	0	0.006	0.9939	0	0.0059	0.994	0	0.1176	0.8823	0	0	1	0	0.4767	0.5232	0	0.1283	0.8716	0	0.3216	0.6783	0	0.1136	0.8863	0	0.4727	0.5272	0
HM3_CNP_566	10	107047028	107049160	0.358	0.6419	0	0.0762	0.9237	0	0.006	0.9939	0	0.006	0.9939	0	0.1217	0.8782	0	0	1	0	0.4764	0.5235	0	0.118	0.8819	0	0.3216	0.6783	0	0.1136	0.8863	0	0.4754	0.5245	0
HM3_CNP_567	10	122759878	122774992	0.1746	0.8253	0	0	1	0	0	1	0	0	1	0	0	1	0	0	1	0	0.1055	0.8944	0	0	1	0	0.1111	0.8888	0	0	1	0	0.1916	0.8083	0
HM3_CNP_568	10	124331524	124341587	0	1	0	0.0869	0.913	0	0.1842	0.8157	0	0.1506	0.8493	0	0.1708	0.8291	0	0.1474	0.8525	0	0.0166	0.9833	0	0.0526	0.9473	0	0.0457	0.9542	0	0.1036	0.8963	0	0.0119	0.988	0
HM3_CNP_569	10	126060139	126064222	0.006	0.9939	0	0	1	0	0	1	0	0	1	0	0	1	0	0	1	0	0.0166	0.9833	0	0	1	0	0.0146	0.9853	0	0	1	0	0.024	0.9759	0
HM3_CNP_570	10	133497122	133514813	0.012	0.9879	0	0	1	0	0	1	0	0	1	0	0	1	0	0	1	0	0.0224	0.9775	0	0	1	0	0.0058	0.9941	0	0	1	0	0.0361	0.9638	0
HM3_CNP_571	10	135092863	135227438	0	0.8888	0.1111	0	0.9845	0.0154	0	0.987	0.0129	0	0.9819	0.018	0	1	0	0	0.9797	0.0202	0	0.9318	0.0681	0	0.9805	0.0194	0	0.9121	0.0878	0	0.9827	0.0172	0	0.9013	0.0986
HM3_CNP_572	11	5741599	5766053	0.1987	0.8012	0	0.2151	0.7848	0	0.2261	0.7738	0	0.2352	0.7647	0	0.2727	0.7272	0	0.1453	0.8546	0	0.2055	0.7944	0	0.2467	0.7532	0	0.3274	0.6725	0	0.2727	0.7272	0	0.2275	0.7724	0
HM3_CNP_573	11	5832443	5839893	0.1566	0.8433	0	0	1	0	0	1	0	0	1	0	0	1	0	0	1	0	0.2222	0.7777	0	0.0064	0.9935	0	0.2558	0.7441	0	0	1	0	0.2138	0.7861	0
HM3_CNP_574	11	6146379	6149038	0.0061	0.9938	0	0	1	0	0	1	0	0	1	0	0	1	0	0	1	0	0.0055	0.9944	0	0	1	0	0	1	0	0	1	0	0.0331	0.9668	0
HM3_CNP_575	11	7769616	7788834	0.1445	0.8554	0	0.0424	0.9575	0	0.0892	0.9107	0	0.1352	0.8647	0	0.0795	0.9204	0	0.1046	0.8953	0	0.1888	0.8111	0	0.0064	0.9935	0	0.1578	0.8421	0	0.0454	0.9545	0	0.2574	0.7425	0
HM3_CNP_576	11	21145601	21172421	0	1	0	0	1	0	0	1	0	0	1	0	0	1	0	0	1	0	0.0777	0.9222	0	0	1	0	0.0204	0.9795	0	0	1	0	0.0451	0.9548	0
HM3_CNP_577	11	21804082	21805328	0.0542	0.9457	0	0.0424	0.9575	0	0.125	0.8749	0	0.0823	0.9176	0	0.1022	0.8977	0	0.0581	0.9418	0	0.1777	0.8222	0	0.0064	0.9935	0	0.1323	0.8676	0	0.0738	0.9261	0	0.0884	0.9115	0
HM3_CNP_578	11	24400825	24406833	0.006	0.9939	0	0.0424	0.9575	0	0	1	0	0	1	0	0.0454	0.9545	0	0	1	0	0.0056	0.9943	0	0.0649	0.935	0	0.0355	0.9644	0	0.0852	0.9147	0	0	1	0
HM3_CNP_579	11	25565122	25582465	0.0243	0.9756	0	0	1	0	0	1	0	0	1	0	0	1	0	0	1	0	0.0611	0.9388	0	0	1	0	0.0555	0.9444	0	0.0056	0.9943	0	0.0331	0.9668	0
HM3_CNP_580	11	25658909	25677282	0.0722	0.9277	0	0	1	0	0	1	0	0	1	0	0	1	0	0	1	0	0.05	0.9499	0	0	1	0	0.0584	0.9415	0	0	1	0	0.1047	0.8952	0
HM3_CNP_581	11	30128415	30133586	0.0662	0.9337	0	0	1	0	0	1	0	0	1	0	0	1	0	0	1	0	0.0611	0.9388	0	0	1	0	0.0029	0.997	0	0	1	0	0.0361	0.9638	0
HM3_CNP_582	11	38414524	38419763	0	1	0	0	1	0	0	1	0	0	1	0	0	1	0	0	1	0	0.0674	0.9325	0	0	1	0	0	1	0	0	1	0	0.0479	0.952	0
HM3_CNP_583	11	41774742	41775435	0.3734	0.6265	0	0.3048	0.6951	0	0.5679	0.432	0	0.5647	0.4352	0	0.4204	0.5795	0	0.5813	0.4186	0	0.3595	0.6404	0	0.625	0.3749	0	0.4176	0.5823	0	0.392	0.6079	0	0.2921	0.7078	0
HM3_CNP_584	11	42769727	42774615	0.2108	0.7891	0	0.2012	0.7987	0	0.2202	0.7797	0	0.1726	0.8273	0	0.2727	0.7272	0	0.1976	0.8023	0	0.1777	0.8222	0	0.2171	0.7828	0	0.139	0.8609	0	0.2556	0.7443	0	0.1686	0.8313	0
HM3_CNP_585	11	42771111	42774681	0.2108	0.7891	0	0.2012	0.7987	0	0.2202	0.7797	0	0.1785	0.8214	0	0.2701	0.7298	0	0.1976	0.8023	0	0.1853	0.8146	0	0.2207	0.7792	0	0.1432	0.8567	0	0.2556	0.7443	0	0.1676	0.8323	0
HM3_CNP_586	11	42925451	42929829	0	0.932	0.0679	0	0.8407	0.1592	0	0.994	0.0059	0	0.9938	0.0061	0	0.9534	0.0465	0	1	0	0	0.9597	0.0402	0	0.921	0.0789	0	0.943	0.0569	0	0.862	0.1379	0	0.957	0.0429
HM3_CNP_587	11	49035447	49060266	0.0481	0.9518	0	0	1	0	0	1	0	0	1	0	0	1	0	0	1	0	0.0333	0.9666	0	0.0129	0.987	0	0.0175	0.9824	0	0	1	0	0.0359	0.964	0
HM3_CNP_588	11	49667437	49714247	0.0365	0.9634	0	0.0818	0.9181	0	0	1	0	0	1	0	0.0397	0.9602	0	0	1	0	0.0222	0.9777	0	0.0324	0.9675	0	0.0175	0.9824	0	0.0397	0.9602	0	0.0538	0.9461	0
HM3_CNP_589	11	49716131	49717264	0.0421	0.9578	0	0.0666	0.9333	0	0.1785	0.8214	0	0.2083	0.7916	0	0.3352	0.6647	0	0.1802	0.8197	0	0.0055	0.9944	0	0.1363	0.8636	0	0.0235	0.9764	0	0.1034	0.8965	0	0.0029	0.997	0
HM3_CNP_590	11	50276633	50366065	0.0121	0.9878	0	0	1	0	0	1	0	0	1	0	0	1	0	0	1	0	0.0777	0.9222	0	0	1	0	0.0562	0.9437	0	0	1	0	0.0059	0.994	0
HM3_CNP_591	11	54725242	54793048	0.0617	0.9382	0	0.0818	0.9181	0	0.2349	0.765	0	0.2951	0.7048	0	0.3372	0.6627	0	0.2616	0.7383	0	0.0444	0.9555	0	0.1315	0.8684	0	0.0672	0.9327	0	0.125	0.8749	0	0.106	0.8939	0
HM3_CNP_592	11	54726437	54738787	0.0562	0.9437	0	0.075	0.9249	0	0.2321	0.7678	0	0.3	0.6999	0	0.3214	0.6785	0	0.2616	0.7383	0	0.0444	0.9555	0	0.1266	0.8733	0	0.0654	0.9345	0	0.1306	0.8693	0	0.1067	0.8932	0
HM3_CNP_593	11	55124465	55209585	0.1084	0.8915	0	0.2787	0.7212	0	0.4047	0.5952	0	0.3705	0.6294	0	0.1988	0.8011	0	0.3546	0.6453	0	0.05	0.9499	0	0.435	0.5649	0	0.1754	0.8245	0	0.3068	0.6931	0	0.1526	0.8473	0
HM3_CNP_594	11	56079983	56110620	0.0301	0.9698	0	0	1	0	0	1	0	0	1	0	0	1	0	0	1	0	0.0111	0.9888	0	0	1	0	0.0175	0.9824	0	0	1	0	0.0089	0.991	0
HM3_CNP_595	11	57608407	57612191	0.0555	0.9444	0	0	1	0	0	1	0	0	1	0	0.0056	0.9943	0	0	1	0	0.0166	0.9833	0	0	1	0	0.0029	0.997	0	0	1	0	0.0242	0.9757	0
HM3_CNP_596	11	58215812	58217302	0.1111	0.8888	0	0.003	0.9969	0	0	1	0	0.0059	0.994	0	0	1	0	0	1	0	0.1292	0.8707	0	0.0131	0.9868	0	0.1705	0.8294	0	0	1	0	0.2515	0.7484	0
HM3_CNP_597	11	58567817	58610745	0	0.9759	0.024	0	0.9909	0.009	0	0.8511	0.1488	0	0.9096	0.0903	0	0.9476	0.0523	0	0.8705	0.1294	0	0.9111	0.0888	0	0.974	0.0259	0	0.9644	0.0355	0	1	0	0	0.9251	0.0748
HM3_CNP_598	11	69753014	69759313	0.0121	0.9878	0	0.0272	0.9727	0	0	1	0	0	1	0	0	1	0	0	1	0	0	1	0	0.0194	0.9805	0	0	1	0	0.0397	0.9602	0	0.003	0.9969	0
HM3_CNP_599	11	75820665	75825933	0.0426	0.9573	0	0	1	0	0	1	0	0	1	0	0	1	0	0	1	0	0.0666	0.9333	0	0	1	0	0.0204	0.9795	0	0	1	0	0.0538	0.9461	0
HM3_CNP_600	11	81189919	81194913	0.0542	0.9457	0	0.0969	0.903	0	0.0119	0.988	0	0.047	0.9529	0	0.1704	0.8295	0	0.0406	0.9593	0	0.0388	0.9611	0	0.0974	0.9025	0	0.1286	0.8713	0	0.1022	0.8977	0	0.0359	0.964	0
HM3_CNP_601	11	84941372	84948993	0	1	0	0.0182	0.9817	0	0	1	0	0	1	0	0.0056	0.9943	0	0	1	0	0	1	0	0.0129	0.987	0	0.0205	0.9794	0	0.0227	0.9772	0	0.0029	0.997	0
HM3_CNP_602	11	85567306	85576469	0	1	0	0.0363	0.9636	0	0	1	0	0.0058	0.9941	0	0	1	0	0	1	0	0	1	0	0.0064	0.9935	0	0	1	0	0.017	0.9829	0	0	1	0
HM3_CNP_603	11	90206161	90210686	0.3525	0.6474	0	0	1	0	0	1	0	0	1	0	0	1	0	0	1	0	0.3941	0.6058	0	0.0133	0.9866	0	0.3157	0.6842	0	0	1	0	0.3514	0.6485	0
HM3_CNP_604	11	92660131	92669109	0	1	0	0.0242	0.9757	0	0	1	0	0	1	0	0.0284	0.9715	0	0	1	0	0	1	0	0.0519	0.948	0	0	1	0	0.034	0.9659	0	0	1	0
HM3_CNP_605	11	93337708	93341717	0.0602	0.9397	0	0	1	0	0.1071	0.8928	0	0.0705	0.9294	0	0.017	0.9829	0	0.0823	0.9176	0	0.1685	0.8314	0	0	1	0	0.0643	0.9356	0	0.0113	0.9886	0	0.0988	0.9011	0
HM3_CNP_606	11	94815331	94820327	0.018	0.9819	0	0	1	0	0	1	0	0	1	0	0	1	0	0	1	0	0.0055	0.9944	0	0	1	0	0.035	0.9649	0	0	1	0	0	1	0
HM3_CNP_607	11	99152896	99160002	0	1	0	0.003	0.9969	0	0.0476	0.9523	0	0.0411	0.9588	0	0	1	0	0.029	0.9709	0	0	1	0	0	1	0	0	1	0	0	1	0	0	1	0
HM3_CNP_608	11	101103070	101103174	0.9638	0.0361	0	0.8312	0.1687	0	0.3795	0.6204	0	0.358	0.6419	0	0.7298	0.2701	0	0.2267	0.7732	0	0.9722	0.0277	0	0.5129	0.487	0	0.9364	0.0626	0.0008	0.8411	0.1588	0	0.982	0.0179	0
HM3_CNP_609	11	104429072	104436443	0.0903	0.9096	0	0.003	0.9969	0	0	1	0	0	1	0	0	1	0	0	1	0	0.0666	0.9333	0	0	1	0	0.0321	0.9678	0	0	1	0	0.0688	0.9311	0
HM3_CNP_610	11	106743866	106746393	0.2195	0.7804	0	0.2181	0.7818	0	0.2073	0.7926	0	0.1882	0.8117	0	0.2758	0.7241	0	0.2848	0.7151	0	0.3522	0.6477	0	0.1447	0.8552	0	0.2514	0.7485	0	0.2272	0.7727	0	0.3892	0.6107	0
HM3_CNP_611	11	106843163	106852591	0.0421	0.9578	0	0	1	0	0	1	0	0	1	0	0	1	0	0	1	0	0.0112	0.9887	0	0	1	0	0.0116	0.9883	0	0	1	0	0.0089	0.991	0
HM3_CNP_612	11	107158291	107176811	0	0.9879	0.012	0	0.9756	0.0243	0	0.994	0.0059	0	1	0	0	0.9829	0.017	0	1	0	0	1	0	0	1	0	0	1	0	0	0.9829	0.017	0	1	0
HM3_CNP_613	11	132824676	132827932	0.0421	0.9578	0	0	1	0	0	1	0	0	1	0	0	1	0	0	1	0	0.0222	0.9777	0	0	1	0	0.1111	0.8888	0	0	1	0	0.0449	0.955	0
HM3_CNP_614	11	134085524	134108160	0	1	0	0	0.9969	0.003	0	1	0	0	1	0	0	1	0	0	1	0	0	0.9888	0.0111	0	0.9868	0.0131	0	0.997	0.0029	0	1	0	0	0.9728	0.0271
HM3_CNP_615	12	739370	744290	0.0542	0.9457	0	0.1272	0.8727	0	0.0595	0.9404	0	0.047	0.9529	0	0.0795	0.9204	0	0.029	0.9709	0	0.0166	0.9833	0	0.0454	0.9545	0	0.0204	0.9795	0	0.142	0.8579	0	0.0029	0.997	0
HM3_CNP_616	12	945143	949429	0.006	0.9939	0	0	1	0	0	1	0	0	1	0	0	1	0	0	1	0	0.0222	0.9777	0	0	1	0	0.0847	0.9152	0	0	1	0	0.0119	0.988	0
HM3_CNP_617	12	2115897	2128667	0.006	0.9939	0	0.0757	0.9242	0	0.0059	0.994	0	0	1	0	0.017	0.9829	0	0	1	0	0	1	0	0.0844	0.9155	0	0	1	0	0.0057	0.9942	0	0	1	0
HM3_CNP_618	12	7888157	8015167	0	0.9437	0.0562	0	0.9664	0.0335	0	0.9821	0.0178	0	0.988	0.0119	0	0.977	0.0229	0	0.9764	0.0235	0	1	0	0	0.9935	0.0064	0	0.9853	0.0146	0	0.9659	0.034	0	0.97	0.0299
HM3_CNP_619	12	9525137	9622904	0.4397	0.5602	0	0.6371	0.3628	0	0.4404	0.5595	0	0.4529	0.547	0	0.5738	0.4261	0	0.4767	0.5232	0	0.4166	0.5833	0	0.5	0.4999	0	0.5058	0.4941	0	0.534	0.4659	0	0.4191	0.5808	0
HM3_CNP_620	12	11110698	11142827	0.4671	0.5328	0	0.5316	0.4683	0	0.2349	0.765	0	0.1987	0.8012	0	0.2769	0.723	0	0.2034	0.7965	0	0.4765	0.5234	0	0.3767	0.6232	0	0.4406	0.5593	0	0.4166	0.5833	0	0.4429	0.557	0
HM3_CNP_621	12	11122722	11142827	0.4207	0.5792	0	0.5121	0.4878	0	0.2256	0.7743	0	0.1964	0.8035	0	0.2615	0.7384	0	0.2	0.7999	0	0.3896	0.6103	0	0.3552	0.6447	0	0.4467	0.5532	0	0.3965	0.6034	0	0.3871	0.6128	0
HM3_CNP_622	12	11348980	11358722	0	1	0	0	0.9969	0.003	0	1	0	0	1	0	0	1	0	0	1	0	0	0.9325	0.0674	0	1	0	0	0.9556	0.0443	0	1	0	0	0.9817	0.0182
HM3_CNP_623	12	11398341	11436086	0.168	0.7873	0.0446	0.088	0.8943	0.0175	0.025	0.9379	0.037	0.0368	0.9444	0.0187	0.0756	0.9119	0.0124	0	0.9878	0.0121	0.123	0.8706	0.0063	0.0405	0.9594	0	0.1139	0.8726	0.0133	0.0911	0.8892	0.0196	0.1392	0.8465	0.0142
HM3_CNP_624	12	12424251	12433136	0.0361	0.9638	0	0.0272	0.9727	0	0.0059	0.994	0	0.0058	0.9941	0	0.0397	0.9602	0	0	1	0	0.0111	0.9888	0	0.0194	0.9805	0	0.0175	0.9824	0	0.0568	0.9431	0	0.0359	0.964	0
HM3_CNP_625	12	15459190	15464910	0.0361	0.9638	0	0	1	0	0	1	0	0	1	0	0	1	0	0	1	0	0.0444	0.9555	0	0	1	0	0	1	0	0	1	0	0.0988	0.9011	0
HM3_CNP_626	12	17481711	17491817	0.012	0.9879	0	0	1	0	0	1	0	0.0058	0.9941	0	0	1	0	0.0058	0.9941	0	0	1	0	0.0194	0.9805	0	0.0236	0.9763	0	0	1	0	0.0149	0.985	0
HM3_CNP_627	12	27539008	27545813	0.1204	0.8795	0	0.0213	0.9786	0	0	1	0	0	1	0	0.034	0.9659	0	0	1	0	0.0666	0.9333	0	0.0324	0.9675	0	0.0643	0.9356	0	0.0459	0.954	0	0.1197	0.8802	0
HM3_CNP_628	12	27986760	27988911	0.012	0.9879	0	0.064	0.9359	0	0.125	0.8749	0	0.1309	0.869	0	0.1079	0.892	0	0.122	0.8779	0	0	1	0	0.1493	0.8506	0	0.0147	0.9852	0	0.0454	0.9545	0	0.015	0.9849	0
HM3_CNP_629	12	31791817	31801175	0.0963	0.9036	0	0.0274	0.9725	0	0	1	0	0.0058	0.9941	0	0.0459	0.954	0	0.0058	0.9941	0	0.1179	0.882	0	0.0592	0.9407	0	0.0559	0.944	0	0.0287	0.9712	0	0.1024	0.8975	0
HM3_CNP_630	12	33191058	33198641	0.1144	0.8855	0	0.203	0.7969	0	0.1011	0.8988	0	0.1294	0.8705	0	0.1818	0.8181	0	0.186	0.8139	0	0.0388	0.9611	0	0.1623	0.8376	0	0.0964	0.9035	0	0.2727	0.7272	0	0.0542	0.9457	0
HM3_CNP_631	12	33277097	33286685	0.6024	0.3975	0	0.103	0.8969	0	0.7797	0.2202	0	0.7411	0.2588	0	0.3505	0.6494	0	0.7093	0.2906	0	0.6235	0.3764	0	0.52	0.4799	0	0.5467	0.4532	0	0.1477	0.8522	0	0.7228	0.2771	0
HM3_CNP_632	12	34144137	34153819	0.0437	0.9562	0	0	1	0	0.0059	0.994	0	0.0119	0.988	0	0.017	0.9829	0	0	1	0	0.0287	0.9712	0	0.0197	0.9802	0	0	1	0	0.0116	0.9883	0	0.021	0.9789	0
HM3_CNP_633	12	34144137	34166673	0.0487	0.9512	0	0.0061	0.9938	0	0.0059	0.994	0	0.0176	0.9823	0	0.017	0.9829	0	0	1	0	0.0174	0.9825	0	0.0259	0.974	0	0	1	0	0.017	0.9829	0	0.0181	0.9818	0
HM3_CNP_634	12	34153819	34166673	0.006	0.9939	0	0.006	0.9939	0	0.0059	0.994	0	0.0176	0.9823	0	0.017	0.9829	0	0	1	0	0	1	0	0.0194	0.9805	0	0	1	0	0.0114	0.9885	0	0	1	0
HM3_CNP_635	12	36339406	36394320	0.0308	0.9691	0	0	1	0	0	1	0	0	1	0	0	1	0	0	1	0	0.017	0.9829	0	0	1	0	0.0609	0.939	0	0	1	0	0.0212	0.9787	0
HM3_CNP_636	12	38587878	38601020	0.006	0.9939	0	0	1	0	0	1	0	0	1	0	0	1	0	0	1	0	0.0222	0.9777	0	0	1	0	0	1	0	0	1	0	0.024	0.9759	0
HM3_CNP_637	12	39103864	39107745	0.0304	0.9695	0	0	1	0	0	1	0	0	1	0	0	1	0	0	1	0	0.0611	0.9388	0	0	1	0	0.0058	0.9941	0	0	1	0	0.0568	0.9431	0
HM3_CNP_638	12	44190705	44195804	0.4518	0.5481	0	0.5969	0.403	0	0.0178	0.9821	0	0.0058	0.9941	0	0.159	0.8409	0	0	1	0	0.3876	0.6123	0	0.2402	0.7597	0	0.4852	0.5147	0	0.5459	0.454	0	0.3862	0.6137	0
HM3_CNP_639	12	45813866	45815112	0	0.9268	0.0731	0	0.9693	0.0306	0	0.9518	0.0481	0	0.9705	0.0294	0	0.977	0.0229	0	0.9941	0.0058	0	0.9333	0.0666	0	0.961	0.0389	0	0.9176	0.0823	0	0.9829	0.017	0	0.9311	0.0688
HM3_CNP_640	12	60488837	60497087	0.0481	0.9518	0	0	1	0	0	1	0	0	1	0	0	1	0	0	1	0	0.05	0.9499	0	0	1	0	0.0087	0.9912	0	0	1	0	0.0628	0.9371	0
HM3_CNP_641	12	69158942	69164294	0.1385	0.8614	0	0.1636	0.8363	0	0.2976	0.7023	0	0.2882	0.7117	0	0.1761	0.8238	0	0.2209	0.779	0	0.05	0.9499	0	0.2662	0.7337	0	0.1941	0.8058	0	0.1477	0.8522	0	0.0748	0.9251	0
HM3_CNP_642	12	80740001	80746683	0.0843	0.9156	0	0	1	0	0	1	0	0	1	0	0	1	0	0	1	0	0	1	0	0.0266	0.9733	0	0.0087	0.9912	0	0	1	0	0.0538	0.9461	0
HM3_CNP_643	12	81764343	81767904	0	1	0	0	1	0	0	1	0	0	1	0	0	1	0	0	1	0	0.0337	0.9662	0	0	1	0	0.0058	0.9941	0	0	1	0	0.021	0.9789	0
HM3_CNP_644	12	85219843	85225388	0.1024	0.8975	0	0	1	0	0.024	0.9759	0	0.0357	0.9642	0	0.0113	0.9886	0	0.029	0.9709	0	0.0955	0.9044	0	0.0129	0.987	0	0.0263	0.9736	0	0.0056	0.9943	0	0.1932	0.8067	0
HM3_CNP_645	12	89416448	89422039	0.0421	0.9578	0	0	1	0	0	1	0	0	1	0	0	1	0	0	1	0	0.0454	0.9545	0	0	1	0	0	1	0	0	1	0	0.1107	0.8892	0
HM3_CNP_646	12	98500945	98547465	0	1	0	0	1	0	0.0059	0.994	0	0	1	0	0	1	0	0	1	0	0.0055	0.9944	0	0	1	0	0.05	0.9499	0	0	1	0	0	1	0
HM3_CNP_647	12	111503852	111504440	0.1463	0.8536	0	0.106	0.8939	0	0.0843	0.9156	0	0.0352	0.9647	0	0.4375	0.5624	0	0.0639	0.936	0	0.2111	0.7888	0	0.1351	0.8648	0	0.1852	0.8147	0	0.1022	0.8977	0	0.1927	0.8072	0
HM3_CNP_648	12	113116586	113122292	0	1	0	0.0091	0.9908	0	0	1	0	0	1	0	0	1	0	0	1	0	0	1	0	0.0389	0.961	0	0.0087	0.9912	0	0.0113	0.9886	0	0	1	0
HM3_CNP_649	12	126054389	126059632	0.024	0.9759	0	0.003	0.9969	0	0	1	0	0	1	0	0	1	0	0	1	0	0.0111	0.9888	0	0	1	0	0.0263	0.9736	0	0	1	0	0.0209	0.979	0
HM3_CNP_650	12	126141646	126151541	0.012	0.9879	0	0	1	0	0.2202	0.7797	0	0.1341	0.8658	0	0.0284	0.9715	0	0.2965	0.7034	0	0.0224	0.9775	0	0.0065	0.9934	0	0.0352	0.9647	0	0.017	0.9829	0	0	1	0
HM3_CNP_651	12	126158640	126170328	0	1	0	0	1	0	0	1	0	0	1	0	0	1	0	0	1	0	0.0055	0.9944	0	0.0064	0.9935	0	0.0438	0.9561	0	0	1	0	0.0181	0.9818	0
HM3_CNP_652	12	127796462	127798498	0.006	0.9939	0	0.0515	0.9484	0	0.0178	0.9821	0	0.0176	0.9823	0	0.1149	0.885	0	0	1	0	0	1	0	0.0389	0.961	0	0.0088	0.9911	0	0.0284	0.9715	0	0	1	0
HM3_CNP_653	12	128624510	128626094	0.006	0.9939	0	0	1	0	0	1	0	0	1	0	0	1	0	0	1	0	0.0111	0.9888	0	0	1	0	0.0029	0.997	0	0	1	0	0.0359	0.964	0
HM3_CNP_654	12	129713910	129716322	0.0361	0.9638	0	0	1	0	0	1	0	0	1	0	0	1	0	0	1	0	0.0611	0.9388	0	0.0064	0.9935	0	0.0087	0.9912	0	0	1	0	0.0568	0.9431	0
HM3_CNP_655	12	130295422	130362400	0.006	0.9939	0	0.003	0.9969	0	0	1	0	0	1	0	0	1	0	0	1	0	0	1	0	0.0454	0.9545	0	0	1	0	0.017	0.9829	0	0	1	0
HM3_CNP_656	12	130363561	130398112	0.0121	0.9878	0	0.003	0.9969	0	0.024	0.9759	0	0.0117	0.9882	0	0	1	0	0.0174	0.9825	0	0.05	0.9499	0	0.0454	0.9545	0	0.0323	0.9676	0	0.017	0.9829	0	0.0149	0.985	0
HM3_CNP_657	12	130698537	130700683	0.1325	0.8674	0	0.2848	0.7151	0	0.2202	0.7797	0	0.2321	0.7678	0	0.2298	0.7701	0	0.3529	0.647	0	0.1333	0.8666	0	0.2272	0.7727	0	0.1696	0.8303	0	0.3693	0.6306	0	0.0868	0.9131	0
HM3_CNP_658	13	19360314	19368071	0.0609	0.939	0	0	1	0	0	1	0	0	1	0	0	1	0	0	1	0	0.0224	0.9775	0	0	1	0	0.0409	0.959	0	0	1	0	0.0658	0.9341	0
HM3_CNP_659	13	22530678	22531515	0.0903	0.9096	0	0.2303	0.7696	0	0	1	0	0	1	0	0.1794	0.8205	0	0	1	0	0.0111	0.9888	0	0.1753	0.8246	0	0.0502	0.9497	0	0.3103	0.6896	0	0	1	0
HM3_CNP_660	13	24469233	24478632	0.018	0.9819	0	0	1	0	0	1	0	0	1	0	0	1	0	0	1	0	0.1444	0.8555	0	0.0129	0.987	0	0.0497	0.9502	0	0	1	0	0.0149	0.985	0
HM3_CNP_661	13	31430622	31436423	0.1867	0.8132	0	0.0515	0.9484	0	0.2142	0.7857	0	0.247	0.7529	0	0.1193	0.8806	0	0.1395	0.8604	0	0.15	0.8499	0	0.0779	0.922	0	0.2352	0.7647	0	0.0625	0.9374	0	0.2514	0.7485	0
HM3_CNP_662	13	33032809	33041447	0.0783	0.9216	0	0.1493	0.8506	0	0.1234	0.8765	0	0.1867	0.8132	0	0.1306	0.8693	0	0.1647	0.8352	0	0.0666	0.9333	0	0.1363	0.8636	0	0.0584	0.9415	0	0.1104	0.8895	0	0.0818	0.9181	0
HM3_CNP_663	13	36985145	37017096	0.0426	0.9573	0	0	1	0	0	1	0	0	1	0	0	1	0	0	1	0	0.0166	0.9833	0	0	1	0	0.0116	0.9883	0	0	1	0	0.0269	0.973	0
HM3_CNP_664	13	38645763	38649136	0.1951	0.8048	0	0	1	0	0	1	0	0	1	0	0	1	0	0	1	0	0.0888	0.9111	0	0.0064	0.9935	0	0.0823	0.9176	0	0	1	0	0.2048	0.7951	0
HM3_CNP_665	13	39016603	39023453	0.012	0.9879	0	0	1	0	0	1	0	0	1	0	0	1	0	0	1	0	0.0277	0.9722	0	0	1	0	0.0263	0.9736	0	0	1	0	0.003	0.9969	0
HM3_CNP_666	13	42497411	42505143	0	0.9939	0.006	0	1	0	0	0.8414	0.1585	0	0.8734	0.1265	0	1	0	0	0.7865	0.2134	0	0.9944	0.0055	0	0.9415	0.0584	0	0.997	0.0029	0	1	0	0	0.9789	0.021
HM3_CNP_667	13	49970596	49971729	0.7317	0.2682	0	0.7696	0.2303	0	0.8869	0.113	0	0.8454	0.1502	0.0043	0.7613	0.2386	0	0.8255	0.1744	0	0.75	0.2499	0	0.7987	0.2012	0	0.7382	0.2617	0	0.7613	0.2386	0	0.759	0.2409	0
HM3_CNP_668	13	51949527	52058235	0.0194	0.9805	0	0.0398	0.9601	0	0	1	0	0.0117	0.9882	0	0.0795	0.9204	0	0.0116	0.9883	0	0.0454	0.9545	0	0.0263	0.9736	0	0.0505	0.9494	0	0.0574	0.9425	0	0.0382	0.9617	0
HM3_CNP_669	13	56604813	56620289	0	1	0	0	1	0	0.0773	0.9226	0	0.0411	0.9588	0	0	1	0	0.0176	0.9823	0	0	1	0	0	1	0	0	1	0	0	1	0	0	1	0
HM3_CNP_670	13	56656271	56665499	0.6024	0.3975	0	0.1121	0.8878	0	0.1607	0.8392	0	0.1369	0.863	0	0.0402	0.9597	0	0.2151	0.7848	0	0.5777	0.4222	0	0.1103	0.8896	0	0.5321	0.4678	0	0.0965	0.9034	0	0.6676	0.3323	0
HM3_CNP_671	13	56708301	56721044	0	0.9259	0.074	0	1	0	0	1	0	0	1	0	0	1	0	0	1	0	0	0.9611	0.0388	0	1	0	0	0.997	0.0029	0	1	0	0	0.9666	0.0333
HM3_CNP_672	13	56766542	56786987	0.0548	0.9451	0	0	1	0	0	1	0	0	1	0	0	1	0	0	1	0	0.0944	0.9055	0	0.0129	0.987	0	0.0233	0.9766	0	0.0056	0.9943	0	0.0568	0.9431	0
HM3_CNP_673	13	57488282	57497032	0.0121	0.9878	0	0.0303	0.9696	0	0.0178	0.9821	0	0.0352	0.9647	0	0.034	0.9659	0	0.0465	0.9534	0	0.0111	0.9888	0	0.0324	0.9675	0	0.0263	0.9736	0	0.0738	0.9261	0	0	1	0
HM3_CNP_674	13	60611470	60616344	0.0301	0.9698	0	0	1	0	0	1	0	0	1	0	0	1	0	0	1	0	0.0111	0.9888	0	0	1	0	0.0146	0.9853	0	0	1	0	0.0119	0.988	0
HM3_CNP_675	13	63122793	63134693	0	1	0	0.0757	0.9242	0	0	1	0	0	1	0	0.0284	0.9715	0	0	1	0	0	1	0	0.0129	0.987	0	0	1	0	0.0511	0.9488	0	0	1	0
HM3_CNP_676	13	66945140	66954900	0.012	0.9879	0	0	1	0	0	1	0	0	1	0	0	1	0	0	1	0	0.0055	0.9944	0	0.0129	0.987	0	0.0058	0.9941	0	0	1	0	0.0179	0.982	0
HM3_CNP_677	13	68146300	68166243	0.0301	0.9698	0	0.0757	0.9242	0	0.0059	0.994	0	0.0058	0.9941	0	0.0227	0.9772	0	0.0116	0.9883	0	0.0888	0.9111	0	0.0974	0.9025	0	0.0438	0.9561	0	0.034	0.9659	0	0.0239	0.976	0
HM3_CNP_678	13	69967709	69985840	0.012	0.9879	0	0	1	0	0	1	0	0	1	0	0	1	0	0	1	0	0.0111	0.9888	0	0.0064	0.9935	0	0.0263	0.9736	0	0	1	0	0.0029	0.997	0
HM3_CNP_679	13	71375556	71378557	0.2317	0.7682	0	0.5335	0.4664	0	0.0595	0.9404	0	0.0882	0.9117	0	0.3352	0.6647	0	0.0523	0.9476	0	0.2888	0.7111	0	0.5	0.4999	0	0.4644	0.5355	0	0.5795	0.4204	0	0.1736	0.8263	0
HM3_CNP_680	13	71375556	71387378	0.2375	0.7624	0	0.5519	0.448	0	0.0641	0.9358	0	0.0882	0.9117	0	0.3125	0.6874	0	0.0481	0.9518	0	0.2682	0.7317	0	0.5	0.4999	0	0.4695	0.5304	0	0.5792	0.4207	0	0.1866	0.8133	0
HM3_CNP_681	13	75009281	75017507	0	0.9197	0.0802	0	1	0	0	1	0	0	1	0	0	1	0	0	1	0	0	0.9147	0.0852	0	0.987	0.0129	0	0.9502	0.0497	0	1	0	0	0.8871	0.1128
HM3_CNP_682	13	75508128	75510756	0.018	0.9819	0	0	1	0	0	1	0	0	1	0	0	1	0	0	1	0	0.0222	0.9777	0	0	1	0	0.0029	0.997	0	0	1	0	0.0269	0.973	0
HM3_CNP_683	13	78101102	78105643	0	1	0	0	1	0	0.0481	0.9518	0	0.0411	0.9588	0	0	1	0	0.0232	0.9767	0	0	1	0	0	1	0	0	1	0	0.0056	0.9943	0	0	1	0
HM3_CNP_684	13	80703687	80711098	0.2317	0.7682	0	0.003	0.9969	0	0	1	0	0	1	0	0.0113	0.9886	0	0	1	0	0.2977	0.7022	0	0.0197	0.9802	0	0.2735	0.7264	0	0.0056	0.9943	0	0.3393	0.6606	0
HM3_CNP_685	13	82686034	82690173	0	1	0	0.0181	0.9818	0	0	1	0	0	1	0	0.0454	0.9545	0	0	1	0	0.0111	0.9888	0	0.0194	0.9805	0	0.0204	0.9795	0	0.017	0.9829	0	0	1	0
HM3_CNP_686	13	83000441	83055928	0	1	0	0	1	0	0	1	0	0	1	0	0	1	0	0	1	0	0	1	0	0.1753	0.8246	0	0	1	0	0	1	0	0	1	0
HM3_CNP_687	13	97328125	97330758	0.006	0.9939	0	0.0333	0.9666	0	0	1	0	0	1	0	0.0056	0.9943	0	0	1	0	0	1	0	0	1	0	0	1	0	0.034	0.9659	0	0	1	0
HM3_CNP_688	13	103073812	103077233	0.006	0.9939	0	0	1	0	0.0535	0.9464	0	0.0411	0.9588	0	0.0227	0.9772	0	0.0535	0.9464	0	0	1	0	0	1	0	0	1	0	0	1	0	0	1	0
HM3_CNP_689	13	109471611	109473200	0	1	0	0.0303	0.9696	0	0.0304	0.9695	0	0.0662	0.9337	0	0.029	0.9709	0	0.0406	0.9593	0	0	1	0	0.02	0.9799	0	0.0058	0.9941	0	0.0287	0.9712	0	0	1	0
HM3_CNP_690	14	19270023	19493705	0.7522	0.2243	0.0233	0.6417	0.2892	0.0689	0.5727	0.3783	0.0489	0.6456	0.3146	0.0397	0.6225	0.2779	0.0995	0.6557	0.3061	0.0381	0.6852	0.296	0.0186	0.6195	0.3332	0.0472	0.5347	0.4304	0.0347	0.6415	0.2624	0.096	0.673	0.3185	0.0083
HM3_CNP_691	14	19590795	19609202	0	0.9939	0.006	0	1	0	0	1	0	0	1	0	0	1	0	0	1	0	0	0.9944	0.0055	0	1	0	0	0.9912	0.0087	0	1	0	0	0.955	0.0449
HM3_CNP_692	14	20419448	20490928	0.0722	0.9277	0	0	0.9909	0.009	0.006	0.9819	0.0119	0	0.9882	0.0117	0	1	0	0	0.9764	0.0235	0.0777	0.9222	0	0	0.9805	0.0194	0.0467	0.9532	0	0.0056	0.9943	0	0.0723	0.9212	0.0064
HM3_CNP_693	14	21119983	21125597	0	0.9939	0.006	0	1	0	0	1	0	0	1	0	0	1	0	0	1	0	0	0.9888	0.0111	0	1	0	0	0.997	0.0029	0	1	0	0	0.9461	0.0538
HM3_CNP_694	14	22164681	22169049	0.0432	0.9567	0	0.006	0.9939	0	0	1	0	0	1	0	0.0056	0.9943	0	0	1	0	0.05	0.9499	0	0.0202	0.9797	0	0.0325	0.9674	0	0.0284	0.9715	0	0.1424	0.8575	0
HM3_CNP_695	14	23499089	23554299	0.0243	0.9756	0	0.0122	0.9877	0	0.012	0.9879	0	0	1	0	0.0114	0.9885	0	0.0174	0.9825	0	0.0333	0.9666	0	0	1	0	0.0116	0.9883	0	0.0114	0.9885	0	0.0149	0.985	0
HM3_CNP_696	14	27738124	27742226	0.024	0.9759	0	0	1	0	0	1	0	0	1	0	0	1	0	0	1	0	0.028	0.9719	0	0.0064	0.9935	0	0.0263	0.9736	0	0	1	0	0.0508	0.9491	0
HM3_CNP_697	14	34185839	34189727	0.1445	0.8554	0	0	1	0	0	1	0	0	1	0	0	1	0	0	1	0	0.0666	0.9333	0	0	1	0	0.0146	0.9853	0	0	1	0	0.1024	0.8975	0
HM3_CNP_698	14	34675767	34681276	0.0853	0.9146	0	0.1303	0.8696	0	0.375	0.6249	0	0.4	0.5999	0	0.1534	0.8465	0	0.3546	0.6453	0	0.0114	0.9885	0	0.1688	0.8311	0	0.0323	0.9676	0	0.1647	0.8352	0	0.0119	0.988	0
HM3_CNP_699	14	35741777	35744785	0.012	0.9879	0	0	1	0	0	1	0	0	1	0	0	1	0	0	1	0	0.0111	0.9888	0	0	1	0	0.0204	0.9795	0	0	1	0	0.0269	0.973	0
HM3_CNP_700	14	40679974	40738084	0.012	0.9879	0	0.209	0.7909	0	0.1309	0.869	0	0.1647	0.8352	0	0.1022	0.8977	0	0.1453	0.8546	0	0.0111	0.9888	0	0.3376	0.6623	0	0.0175	0.9824	0	0.1647	0.8352	0	0	1	0
HM3_CNP_701	14	43570867	43600472	0.006	0.9939	0	0	1	0	0.0892	0.9107	0	0.0705	0.9294	0	0	1	0	0.0465	0.9534	0	0	1	0	0.0519	0.948	0	0	1	0	0.0056	0.9943	0	0	1	0
HM3_CNP_702	14	44892087	45085468	0.012	0.9879	0	0	1	0	0	1	0	0	1	0	0	1	0	0	1	0	0.0111	0.9888	0	0	1	0	0.0029	0.997	0	0	1	0	0.0299	0.97	0
HM3_CNP_703	14	45671842	45678725	0.0421	0.9578	0	0	1	0	0	1	0	0	1	0	0	1	0	0	1	0	0.0111	0.9888	0	0	1	0	0.0146	0.9853	0	0	1	0	0.0269	0.973	0
HM3_CNP_704	14	47301717	47347201	0.024	0.9759	0	0.006	0.9939	0	0	1	0	0	1	0	0	1	0	0	1	0	0.0111	0.9888	0	0	1	0	0.0204	0.9795	0	0.0056	0.9943	0	0	1	0
HM3_CNP_705	14	60901613	60913502	0.006	0.9939	0	0	1	0	0	1	0	0	1	0	0	1	0	0	1	0	0.0111	0.9888	0	0	1	0	0.0117	0.9882	0	0	1	0	0.0269	0.973	0
HM3_CNP_706	14	69087590	69092220	0.0963	0.9036	0	0.1564	0.8435	0	0	1	0	0.0058	0.9941	0	0.1392	0.8607	0	0	1	0	0.1555	0.8444	0	0.1133	0.8866	0	0.1529	0.847	0	0.125	0.8749	0	0.1407	0.8592	0
HM3_CNP_707	14	73068729	73097870	0.3709	0.618	0.0109	0.5129	0.4803	0.0066	0.8525	0.1342	0.0132	0.8273	0.1726	0	0.3606	0.6298	0.0094	0.8807	0.115	0.0042	0.3537	0.6278	0.0184	0.4589	0.541	0	0.393	0.6022	0.0047	0.4651	0.5348	0	0.3127	0.6826	0.0045
HM3_CNP_708	14	73311441	73315360	0	1	0	0.0121	0.9878	0	0.0421	0.9578	0	0.0352	0.9647	0	0.0344	0.9655	0	0.0755	0.9244	0	0.0055	0.9944	0	0	1	0	0	1	0	0.0056	0.9943	0	0	1	0
HM3_CNP_709	14	77856092	77861378	0.006	0.9939	0	0	1	0	0	1	0	0	1	0	0	1	0	0	1	0	0.0222	0.9777	0	0	1	0	0.0526	0.9473	0	0	1	0	0.0059	0.994	0
HM3_CNP_710	14	78230699	78235361	0.012	0.9879	0	0.0181	0.9818	0	0	1	0	0	1	0	0	1	0	0	1	0	0.0277	0.9722	0	0	1	0	0.0964	0.9035	0	0.017	0.9829	0	0	1	0
HM3_CNP_711	14	85356065	85381926	0.018	0.9819	0	0.0213	0.9786	0	0	1	0	0	1	0	0.0056	0.9943	0	0	1	0	0	1	0	0	1	0	0	1	0	0.0227	0.9772	0	0	1	0
HM3_CNP_712	14	85528167	85559964	0	1	0	0.0091	0.9908	0	0	1	0	0	1	0	0	1	0	0	1	0	0	1	0	0.0259	0.974	0	0.0204	0.9795	0	0.017	0.9829	0	0	1	0
HM3_CNP_713	15	20645664	20685685	0	1	0	0.0212	0.9787	0	0.0722	0.9277	0	0.0178	0.9821	0	0	1	0	0.0406	0.9593	0	0	1	0	0	1	0	0	1	0	0	1	0	0.0059	0.994	0
HM3_CNP_714	15	21172300	21222425	0	1	0	0.0151	0.9848	0	0	1	0	0.0058	0.9941	0	0.1149	0.885	0	0	1	0	0.0055	0.9944	0	0.0324	0.9675	0	0.0029	0.997	0	0.0056	0.9943	0	0.0029	0.997	0
HM3_CNP_715	15	21606530	21612590	0.0542	0.9457	0	0.0184	0.9815	0	0	1	0	0	1	0	0	1	0	0	1	0	0.0277	0.9722	0	0.0129	0.987	0	0.009	0.9909	0	0.0114	0.9885	0	0.0359	0.964	0
HM3_CNP_716	15	21914925	22036921	0	1	0	0.003	0.9969	0	0	1	0	0	1	0	0.0114	0.9885	0	0	1	0	0.0055	0.9944	0	0.0389	0.961	0	0.0205	0.9794	0	0	1	0	0	1	0
HM3_CNP_717	15	22126030	22331542	0.012	0.9879	0	0	0.9691	0.0308	0.0299	0.9639	0.0061	0.0294	0.9705	0	0	1	0	0.0059	0.9881	0.0059	0.0111	0.9888	0	0.0196	0.9737	0.0066	0.0087	0.9912	0	0	0.9886	0.0113	0.003	0.9908	0.006
HM3_CNP_718	15	22972700	22981336	0	1	0	0.0304	0.9695	0	0	1	0	0	1	0	0.0056	0.9943	0	0	1	0	0	1	0	0	1	0	0.0029	0.997	0	0.0057	0.9942	0	0	1	0
HM3_CNP_719	15	25591185	25601401	0.1445	0.8554	0	0	1	0	0	1	0	0	1	0	0	1	0	0	1	0	0.1741	0.8258	0	0.0324	0.9675	0	0.1264	0.8735	0	0.0056	0.9943	0	0.2125	0.7874	0
HM3_CNP_720	15	28277730	28582231	0.0065	0.1967	0.7966	0	0.1042	0.8957	0.0019	0.0853	0.9126	0	0.0411	0.9588	0	0.0625	0.9375	0.0032	0.0699	0.9267	0	0.1944	0.8055	0	0.0909	0.909	0	0.1823	0.8176	0.0099	0.0556	0.9343	0.0035	0.1694	0.8269
HM3_CNP_721	15	28707916	28876818	0	1	0	0	1	0	0	1	0	0	1	0	0	1	0	0.0639	0.936	0	0	1	0	0	1	0	0	1	0	0	1	0	0.0029	0.997	0
HM3_CNP_722	15	30291556	30303265	0.0253	0.9371	0.0375	0.0092	0.9785	0.0122	0.0482	0.9392	0.0125	0.0427	0.9203	0.0368	0	0.9943	0.0056	0.025	0.9034	0.0715	0.0362	0.8831	0.0806	0.0132	0.967	0.0197	0.0067	0.8578	0.1353	0.0056	0.9943	0	0.0243	0.9603	0.0153
HM3_CNP_723	15	40191008	40194976	0.024	0.9759	0	0	1	0	0	1	0	0	1	0	0	1	0	0	1	0	0.0393	0.9606	0	0	1	0	0.0087	0.9912	0	0	1	0	0.0179	0.982	0
HM3_CNP_724	15	41672410	41775845	0.025	0.9749	0	0.0061	0.9938	0	0.006	0.9939	0	0.0059	0.994	0	0.0114	0.9885	0	0.012	0.9879	0	0.0284	0.9715	0	0	1	0	0.0029	0.997	0	0.0056	0.9943	0	0.0212	0.9787	0
HM3_CNP_725	15	43016888	43023645	0.006	0.9939	0	0.0457	0.9542	0	0	1	0	0	1	0	0.0113	0.9886	0	0	1	0	0.0111	0.9888	0	0.0324	0.9675	0	0	1	0	0.0568	0.9431	0	0	1	0
HM3_CNP_726	15	45994758	46001995	0	1	0	0	1	0	0.1071	0.8928	0	0.1	0.8999	0	0	1	0	0.0581	0.9418	0	0	1	0	0.0194	0.9805	0	0	1	0	0	1	0	0	1	0
HM3_CNP_727	15	51572283	51572775	0.2168	0.7831	0	0.2208	0.7791	0	0.1024	0.8975	0	0.1529	0.847	0	0.0852	0.9147	0	0.0872	0.9127	0	0.1333	0.8666	0	0.0743	0.9256	0	0.2138	0.7861	0	0.1264	0.8735	0	0.1696	0.8303	0
HM3_CNP_728	15	52917264	52925180	0.0365	0.9634	0	0	1	0	0	1	0	0	1	0	0	1	0	0	1	0	0	1	0	0	1	0	0	1	0	0	1	0	0.0209	0.979	0
HM3_CNP_729	15	54577995	54588269	0.0903	0.9096	0	0.064	0.9359	0	0.0773	0.9226	0	0.0588	0.9411	0	0.0284	0.9715	0	0.0058	0.9941	0	0.0722	0.9277	0	0.0649	0.935	0	0.1198	0.8801	0	0.0681	0.9318	0	0.0958	0.9041	0
HM3_CNP_730	15	59471497	59485273	0.006	0.9939	0	0.0426	0.9573	0	0	1	0	0	1	0	0.0056	0.9943	0	0	1	0	0	1	0	0	1	0	0	1	0	0.0284	0.9715	0	0	1	0
HM3_CNP_731	15	74678296	74682830	0.1445	0.8554	0	0.4787	0.5212	0	0.2976	0.7023	0	0.2738	0.7261	0	0.3011	0.6988	0	0.3023	0.6976	0	0.0944	0.9055	0	0.5324	0.4675	0	0.19	0.8099	0	0.6079	0.392	0	0.0451	0.9548	0
HM3_CNP_732	15	82331721	82334554	0.2187	0.7812	0	0.1272	0.8727	0	0.3095	0.6904	0	0.3117	0.6882	0	0.0227	0.9772	0	0.4302	0.5697	0	0.2613	0.7386	0	0.0933	0.9066	0	0.2191	0.7808	0	0.1204	0.8795	0	0.2349	0.765	0
HM3_CNP_733	15	82333889	82334554	0.2283	0.7716	0	0.1288	0.8711	0	0.3095	0.6904	0	0.317	0.6829	0	0.0227	0.9772	0	0.4186	0.5813	0	0.2555	0.7444	0	0.0869	0.913	0	0.2333	0.7666	0	0.1265	0.8734	0	0.2365	0.7634	0
HM3_CNP_734	15	84142286	84151043	0	1	0	0	1	0	0	1	0	0.0058	0.9941	0	0	1	0	0	1	0	0	1	0	0	1	0	0.0058	0.9941	0	0	1	0	0.0299	0.97	0
HM3_CNP_735	15	85706849	85711226	0.0301	0.9698	0	0	1	0	0	1	0	0	1	0	0	1	0	0	1	0	0.0166	0.9833	0	0	1	0	0	1	0	0	1	0	0.0149	0.985	0
HM3_CNP_736	15	95616714	95633191	0.012	0.9879	0	0.0818	0.9181	0	0.0059	0.994	0	0	1	0	0.0397	0.9602	0	0	1	0	0	1	0	0.0259	0.974	0	0.0087	0.9912	0	0.0511	0.9488	0	0	1	0
HM3_CNP_737	16	163618	165653	0.2025	0.7974	0	0.0127	0.9872	0	0	1	0	0.0062	0.9937	0	0.0697	0.9302	0	0.0064	0.9935	0	0.2383	0.7616	0	0	1	0	0.0143	0.9856	0	0.0243	0.9756	0	0.2793	0.7206	0
HM3_CNP_738	16	2619669	2681813	0	0.9249	0.075	0	0.8685	0.1314	0	0.9874	0.0125	0	0.9629	0.037	0	0.863	0.1369	0	0.9259	0.074	0	0.9573	0.0426	0	0.7692	0.2307	0	0.8668	0.1331	0	0.796	0.2039	0	0.9812	0.0187
HM3_CNP_739	16	2638870	2645417	0.0625	0.9374	0	0.1451	0.8548	0	0.0178	0.9821	0	0.0304	0.9695	0	0.1551	0.8448	0	0.0722	0.9277	0	0.0617	0.9382	0	0.3169	0.683	0	0.1432	0.8567	0	0.225	0.7749	0	0.0248	0.9751	0
HM3_CNP_740	16	12598360	12614014	0.006	0.9939	0	0	1	0	0	1	0	0	1	0	0	1	0	0	1	0	0.0166	0.9833	0	0	1	0	0	1	0	0	1	0	0.0389	0.961	0
HM3_CNP_741	16	15883514	15933164	0	0.9817	0.0182	0	1	0	0	1	0	0	1	0	0	1	0	0	1	0	0	0.9611	0.0388	0	1	0	0	0.9852	0.0147	0	1	0	0	0.964	0.0359
HM3_CNP_742	16	16538314	16726778	0.0062	0.9874	0.0062	0	0.9716	0.0283	0.0574	0.9097	0.0327	0.0788	0.9146	0.0065	0.0063	0.9337	0.0599	0.0438	0.9183	0.0377	0.029	0.959	0.0118	0	0.9929	0.007	0.0212	0.9665	0.0122	0.0058	0.9941	0	0	0.9877	0.0122
HM3_CNP_743	16	18478553	18658709	0.012	0.9879	0	0	1	0	0.0481	0.9518	0	0.0588	0.9411	0	0.0056	0.9943	0	0.0352	0.9647	0	0.0111	0.9888	0	0.0131	0.9868	0	0.0176	0.9823	0	0	1	0	0	1	0
HM3_CNP_744	16	19853151	19874863	0.1385	0.8614	0	0.1272	0.8727	0	0	1	0	0	1	0	0.0454	0.9545	0	0	1	0	0.0666	0.9333	0	0.0454	0.9545	0	0.0204	0.9795	0	0.1363	0.8636	0	0.0958	0.9041	0
HM3_CNP_745	16	20420282	20441021	0.0421	0.9578	0	0	1	0	0	1	0	0	1	0	0	1	0	0	1	0	0.05	0.9499	0	0	1	0	0.0584	0.9415	0	0	1	0	0.0688	0.9311	0
HM3_CNP_746	16	21422575	21498841	0.046	0.9539	0	0.1258	0.8741	0	0.2023	0.7976	0	0.1623	0.8376	0	0.1904	0.8095	0	0.25	0.7499	0	0.0232	0.9767	0	0.1838	0.8161	0	0.0521	0.9478	0	0.0705	0.9294	0	0.0063	0.9936	0
HM3_CNP_747	16	32165010	32621907	0.2041	0.7878	0.0079	0.4611	0.5152	0.0236	0.553	0.4304	0.0164	0.6425	0.3136	0.0437	0.2701	0.7298	0	0.4897	0.436	0.0741	0.1593	0.751	0.0896	0.6942	0.2715	0.0342	0.074	0.8137	0.1122	0.5496	0.4364	0.0139	0.1228	0.7906	0.0865
HM3_CNP_748	16	34328205	34614572	0	0.9878	0.0121	0	0.9242	0.0757	0	1	0	0	1	0	0	0.9488	0.0511	0	1	0	0	1	0	0	0.9866	0.0133	0	0.997	0.0029	0	0.9022	0.0977	0	1	0
HM3_CNP_749	16	54351338	54379945	0.0421	0.9578	0	0.1524	0.8475	0	0.3855	0.6144	0	0.4457	0.5542	0	0.1988	0.8011	0	0.3235	0.6764	0	0.0222	0.9777	0	0.2207	0.7792	0	0.0325	0.9674	0	0.0965	0.9034	0	0.012	0.9879	0
HM3_CNP_750	16	58640107	58654487	0.006	0.9939	0	0	1	0	0.0357	0.9642	0	0.0352	0.9647	0	0.0056	0.9943	0	0.029	0.9709	0	0	1	0	0.0649	0.935	0	0	1	0	0	1	0	0	1	0
HM3_CNP_751	16	70644511	70665594	0	0.9268	0.0731	0	1	0	0	1	0	0	1	0	0	1	0	0	1	0	0	0.9137	0.0862	0	0.9868	0.0131	0	0.9761	0.0238	0	1	0	0	0.8484	0.1515
HM3_CNP_752	16	77617653	77620657	0.0481	0.9518	0	0	1	0	0	1	0	0	1	0	0	1	0	0	1	0	0.0222	0.9777	0	0	1	0	0	1	0	0	1	0	0.0868	0.9131	0
HM3_CNP_753	16	79460360	79471170	0.0121	0.9878	0	0	1	0	0	1	0	0	1	0	0	1	0	0	1	0	0.0166	0.9833	0	0	1	0	0.0058	0.9941	0	0	1	0	0.0269	0.973	0
HM3_CNP_754	16	82447180	82449270	0.0731	0.9268	0	0.0212	0.9787	0	0.1829	0.817	0	0.1686	0.8313	0	0.1363	0.8636	0	0.1176	0.8823	0	0.2045	0.7954	0	0.0133	0.9866	0	0.1212	0.8787	0	0.0639	0.936	0	0.0303	0.9696	0
HM3_CNP_755	16	86671164	86672892	0.2108	0.7891	0	0.2134	0.7865	0	0.4457	0.5542	0	0.5	0.4999	0	0.2058	0.7941	0	0.4647	0.5352	0	0.1067	0.8932	0	0.3376	0.6623	0	0.2232	0.7767	0	0.2758	0.7241	0	0.1957	0.8042	0
HM3_CNP_756	17	5899425	5903107	0.006	0.9939	0	0	1	0	0	1	0	0	1	0	0	1	0	0	1	0	0.0166	0.9833	0	0	1	0	0.0058	0.9941	0	0	1	0	0.0209	0.979	0
HM3_CNP_757	17	6047210	6073498	0.006	0.9939	0	0	1	0	0	1	0	0	1	0	0	1	0	0	1	0	0.1055	0.8944	0	0	1	0	0.0935	0.9064	0	0	1	0	0.0538	0.9461	0
HM3_CNP_758	17	10970310	10977174	0.0301	0.9698	0	0	1	0	0	1	0	0	1	0	0	1	0	0	1	0	0	1	0	0	1	0	0.0029	0.997	0	0	1	0	0.0542	0.9457	0
HM3_CNP_759	17	14984651	14998961	0	1	0	0	1	0	0.2023	0.7976	0	0.1941	0.8058	0	0.0113	0.9886	0	0.1686	0.8313	0	0	1	0	0.0194	0.9805	0	0	1	0	0.0113	0.9886	0	0	1	0
HM3_CNP_760	17	15483424	15487515	0.1172	0.8827	0	0.0792	0.9207	0	0.1071	0.8928	0	0.1235	0.8764	0	0.1931	0.8068	0	0.2117	0.7882	0	0.1277	0.8722	0	0.0194	0.9805	0	0.0808	0.9191	0	0.0574	0.9425	0	0.0981	0.9018	0
HM3_CNP_761	17	15583271	15617726	0	1	0	0	1	0	0	1	0	0	1	0	0	1	0	0	0.9941	0.0058	0	0.9887	0.0112	0	1	0	0	0.9794	0.0205	0	1	0	0	0.9484	0.0515
HM3_CNP_762	17	19440328	19479039	0.0421	0.9578	0	0.003	0.9969	0	0	1	0	0	1	0	0.0227	0.9772	0	0	1	0	0.0555	0.9444	0	0.0065	0.9934	0	0.0438	0.9561	0	0.0056	0.9943	0	0.0508	0.9491	0
HM3_CNP_763	17	31461241	31509204	0	0.7692	0.2307	0	0.8271	0.1728	0	0.7812	0.2187	0	0.7654	0.2345	0.007	0.8134	0.1794	0	0.7777	0.2222	0	0.6453	0.3546	0	0.838	0.1619	0	0.6378	0.3621	0	0.8511	0.1488	0	0.5923	0.4076
HM3_CNP_764	17	36676540	36684057	0.4879	0.512	0	0.6829	0.317	0	0.619	0.3809	0	0.6882	0.3117	0	0.8587	0.1347	0.0064	0.6162	0.3837	0	0.5111	0.4888	0	0.8669	0.1298	0.0032	0.5906	0.4093	0	0.7011	0.2988	0	0.5	0.4999	0
HM3_CNP_765	17	36760641	36778704	0.0783	0.9216	0	0	1	0	0	1	0	0	1	0	0	1	0	0	1	0	0.0722	0.9277	0	0	1	0	0.0614	0.9385	0	0	1	0	0.1317	0.8682	0
HM3_CNP_766	17	41521621	41717786	0	0.8597	0.1402	0	0.5454	0.4545	0	1	0	0	1	0	0	0.4885	0.5114	0	0.9941	0.0058	0	0.9944	0.0055	0	0.8092	0.1907	0	0.9561	0.0438	0	0.5714	0.4285	0	1	0
HM3_CNP_767	17	41781186	41914286	0.0973	0.6448	0.2578	0.207	0.5079	0.285	0.1406	0.4687	0.3906	0.192	0.4084	0.3995	0.2304	0.5756	0.1938	0.139	0.4854	0.3754	0.1164	0.6389	0.2446	0.1526	0.5128	0.3345	0.2019	0.6354	0.1625	0.1481	0.6062	0.2456	0.1284	0.5901	0.2813
HM3_CNP_768	17	51515464	51527822	0.0365	0.9634	0	0.0393	0.9606	0	0	1	0	0	1	0	0	1	0	0	1	0	0.0166	0.9833	0	0.0324	0.9675	0	0.0497	0.9502	0	0.0795	0.9204	0	0.0149	0.985	0
HM3_CNP_769	17	53567511	53569097	0.006	0.9939	0	0.0566	0.9433	0	0	1	0	0	1	0	0.0117	0.9882	0	0	1	0	0	1	0	0.0138	0.9861	0	0	1	0	0.0639	0.936	0	0	1	0
HM3_CNP_770	17	54465109	54472903	0	1	0	0	1	0	0	1	0	0	1	0	0	1	0	0.093	0.9069	0	0.0111	0.9888	0	0	1	0	0.0087	0.9912	0	0.0056	0.9943	0	0	1	0
HM3_CNP_771	17	61717771	61719200	0.1807	0.8192	0	0.0666	0.9333	0	0.0714	0.9285	0	0.0588	0.9411	0	0.3352	0.6647	0	0.1162	0.8837	0	0.2	0.7999	0	0.2142	0.7857	0	0.2071	0.7928	0	0.125	0.8749	0	0.2724	0.7275	0
HM3_CNP_772	17	69257546	69259700	0.0365	0.9634	0	0	1	0	0	1	0	0	1	0	0	1	0	0	1	0	0.0333	0.9666	0	0.0065	0.9934	0	0.0911	0.9088	0	0	1	0	0.015	0.9849	0
HM3_CNP_773	17	70056258	70066802	0	1	0	0	1	0	0	1	0	0	1	0	0	1	0	0	1	0	0.0111	0.9888	0	0	1	0	0.0614	0.9385	0	0	1	0	0	1	0
HM3_CNP_774	17	72728774	72743351	0	0.9573	0.0426	0	1	0	0	1	0	0	1	0	0	1	0	0	1	0	0	0.9833	0.0166	0	1	0	0	1	0	0	1	0	0	0.9691	0.0308
HM3_CNP_775	18	4320954	4325455	0.0361	0.9638	0	0	1	0	0	1	0	0	1	0	0	1	0	0	1	0	0.0111	0.9888	0	0.0064	0.9935	0	0.0292	0.9707	0	0	1	0	0.0391	0.9608	0
HM3_CNP_776	18	14712006	14748540	0	0.9216	0.0783	0	0.929	0.0709	0	0.8249	0.175	0	0.7839	0.216	0	0.8588	0.1411	0	0.847	0.1529	0	0.9101	0.0898	0	0.961	0.0389	0	0.8999	0.1	0	0.8977	0.1022	0	0.9161	0.0838
HM3_CNP_777	18	18308209	18320153	0.0421	0.9578	0	0	1	0	0	1	0	0	1	0	0	1	0	0	1	0	0.0055	0.9944	0	0	1	0	0.0087	0.9912	0	0	1	0	0.0301	0.9698	0
HM3_CNP_778	18	26535250	26537409	0	1	0	0	1	0	0	1	0	0	1	0	0	1	0	0	1	0	0.0287	0.9712	0	0	1	0	0.0175	0.9824	0	0	1	0	0.0396	0.9603	0
HM3_CNP_779	18	34081395	34092156	0	1	0	0	1	0	0	1	0	0	1	0	0	1	0	0	1	0	0.0222	0.9777	0	0	1	0	0.0233	0.9766	0	0	1	0	0	1	0
HM3_CNP_780	18	34911440	34920221	0.0121	0.9878	0	0	1	0	0	1	0	0	1	0	0	1	0	0	1	0	0.0444	0.9555	0	0	1	0	0.0443	0.9556	0	0	1	0	0.0179	0.982	0
HM3_CNP_781	18	36514418	36519446	0.1566	0.8433	0	0.2666	0.7333	0	0.2619	0.738	0	0.2705	0.7294	0	0.3693	0.6306	0	0.2906	0.7093	0	0.0888	0.9111	0	0.3051	0.6948	0	0.2017	0.7982	0	0.2045	0.7954	0	0.1287	0.8712	0
HM3_CNP_782	18	38185537	38191787	0.0182	0.9817	0	0.003	0.9969	0	0	1	0	0	1	0	0	1	0	0	1	0	0.0111	0.9888	0	0.0131	0.9868	0	0.035	0.9649	0	0	1	0	0.0605	0.9394	0
HM3_CNP_783	18	38309785	38311765	0.0361	0.9638	0	0.0727	0.9272	0	0	1	0	0	1	0	0.0284	0.9715	0	0	1	0	0.0388	0.9611	0	0.0974	0.9025	0	0.0321	0.9678	0	0.1136	0.8863	0	0.012	0.9879	0
HM3_CNP_784	18	39135064	39157329	0.012	0.9879	0	0	1	0	0	1	0	0	1	0	0	1	0	0	1	0	0.0333	0.9666	0	0.0064	0.9935	0	0.0204	0.9795	0	0	1	0	0.0059	0.994	0
HM3_CNP_785	18	40019676	40030578	0.006	0.9939	0	0.0242	0.9757	0	0	1	0	0	1	0	0.017	0.9829	0	0	1	0	0	1	0	0.0194	0.9805	0	0	1	0	0.0056	0.9943	0	0	1	0
HM3_CNP_786	18	40230884	40232624	0.1118	0.8881	0	0.022	0.9779	0	0	1	0	0	1	0	0.0529	0.947	0	0.0059	0.994	0	0.0561	0.9438	0	0.0068	0.9931	0	0.0272	0.9727	0	0.0172	0.9827	0	0.0652	0.9347	0
HM3_CNP_787	18	55803729	55816004	0	0.9698	0.0301	0	1	0	0	1	0	0	1	0	0	1	0	0	1	0	0	0.9722	0.0277	0	1	0	0	0.9941	0.0058	0	1	0	0	0.979	0.0209
HM3_CNP_788	18	56067532	56075469	0.012	0.9879	0	0	1	0	0	1	0	0	1	0	0	1	0	0	1	0	0.0166	0.9833	0	0	1	0	0.0175	0.9824	0	0	1	0	0.0239	0.976	0
HM3_CNP_789	18	56267422	56272211	0	1	0	0.003	0.9969	0	0	1	0	0	1	0	0	1	0	0	1	0	0.0333	0.9666	0	0	1	0	0.0584	0.9415	0	0.0113	0.9886	0	0.015	0.9849	0
HM3_CNP_790	18	61352708	61358253	0.0606	0.9329	0.0064	0	0.9545	0.0454	0	1	0	0	0.994	0.0059	0	0.9204	0.0795	0	1	0	0.0222	0.9777	0	0.0137	0.9462	0.04	0.0264	0.9735	0	0	0.9715	0.0284	0.1197	0.8802	0
HM3_CNP_791	18	61788031	61791104	0.0853	0.9146	0	0	1	0	0	1	0	0	1	0	0	1	0	0	1	0	0.1	0.8999	0	0	1	0	0.0205	0.9794	0	0	1	0	0.0808	0.9191	0
HM3_CNP_792	18	61878472	61881930	0.1144	0.8855	0	0.2606	0.7393	0	0.1309	0.869	0	0.1117	0.8882	0	0.5057	0.4942	0	0.1162	0.8837	0	0.1388	0.8611	0	0.2631	0.7368	0	0.1871	0.8128	0	0.284	0.7159	0	0.1317	0.8682	0
HM3_CNP_793	18	62058414	62062569	0.024	0.9759	0	0.103	0.8969	0	0	1	0	0	1	0	0.159	0.8409	0	0	1	0	0	1	0	0.1623	0.8376	0	0	1	0	0.0795	0.9204	0	0	1	0
HM3_CNP_794	18	63110203	63118245	0.1024	0.8975	0	0.0121	0.9878	0	0.3154	0.6845	0	0.3294	0.6705	0	0.1206	0.8793	0	0.3529	0.647	0	0.15	0.8499	0	0.1038	0.8961	0	0.1345	0.8654	0	0.0284	0.9715	0	0.1347	0.8652	0
HM3_CNP_795	18	63448025	63468185	0.0182	0.9817	0	0	1	0	0	1	0	0	1	0	0	1	0	0	1	0	0.0277	0.9722	0	0.0129	0.987	0	0.0175	0.9824	0	0	1	0	0.0778	0.9221	0
HM3_CNP_796	18	64897086	64906488	0	1	0	0.0242	0.9757	0	0.1369	0.863	0	0.1352	0.8647	0	0.0113	0.9886	0	0.2441	0.7558	0	0.0055	0.9944	0	0.0194	0.9805	0	0.035	0.9649	0	0.0227	0.9772	0	0	1	0
HM3_CNP_797	18	65358832	65368251	0.006	0.9939	0	0.0424	0.9575	0	0.0119	0.988	0	0.0352	0.9647	0	0.034	0.9659	0	0.0174	0.9825	0	0	1	0	0.0194	0.9805	0	0	1	0	0.0454	0.9545	0	0	1	0
HM3_CNP_798	19	5461239	5461653	0.1363	0.8636	0	0.3765	0.6234	0	0.5562	0.4437	0	0.5625	0.4374	0	0.4457	0.5542	0	0.4062	0.5937	0	0.1532	0.8467	0	0.1666	0.8333	0	0.2179	0.782	0	0.3072	0.6927	0	0.0884	0.9115	0
HM3_CNP_799	19	9135672	9139121	0.0731	0.9268	0	0.0416	0.9583	0	0.0914	0.9085	0	0.0519	0.948	0	0.0783	0.9216	0	0.0555	0.9444	0	0.034	0.9659	0	0.0135	0.9864	0	0	1	0	0.0535	0.9464	0	0.0766	0.9233	0
HM3_CNP_800	19	12366873	12394259	0	0.9878	0.0121	0	0.9969	0.003	0	0.994	0.0059	0	1	0	0	1	0	0	1	0	0	1	0	0	1	0	0	0.9883	0.0116	0	1	0	0	0.985	0.0149
HM3_CNP_801	19	14776641	14783883	0	1	0	0	1	0	0	1	0	0	1	0	0	1	0	0	1	0	0.0224	0.9775	0	0	1	0	0	1	0	0.0057	0.9942	0	0.0299	0.97	0
HM3_CNP_802	19	15640453	15691468	0	0.9759	0.024	0	1	0	0	1	0	0	1	0	0	1	0	0	1	0	0	0.9666	0.0333	0	1	0	0	0.9824	0.0175	0	1	0	0	0.9307	0.0692
HM3_CNP_803	19	20388046	20513074	0.0542	0.9457	0	0.0484	0.9515	0	0.1071	0.8928	0	0.0882	0.9117	0	0.1079	0.892	0	0.122	0.8779	0	0.0611	0.9388	0	0.0389	0.961	0	0.1257	0.8742	0	0.0795	0.9204	0	0.0988	0.9011	0
HM3_CNP_804	19	20949730	20957007	0.0301	0.9698	0	0.003	0.9969	0	0	1	0	0	1	0	0	1	0	0	1	0	0.0277	0.9722	0	0	1	0	0.0175	0.9824	0	0	1	0	0.0209	0.979	0
HM3_CNP_805	19	24252658	24256797	0.018	0.9819	0	0.0363	0.9636	0	0	1	0	0	1	0	0.1306	0.8693	0	0.029	0.9709	0	0.0333	0.9666	0	0.027	0.9729	0	0.0614	0.9385	0	0.0795	0.9204	0	0.0119	0.988	0
HM3_CNP_806	19	34029192	34031422	0.0185	0.9814	0	0	1	0	0	1	0	0	1	0	0	1	0	0	1	0	0.0277	0.9722	0	0	1	0	0.0029	0.997	0	0	1	0	0.0359	0.964	0
HM3_CNP_807	19	40541333	40553688	0.0903	0.9096	0	0.303	0.6969	0	0.2678	0.7321	0	0.1941	0.8058	0	0.0738	0.9261	0	0.2294	0.7705	0	0	1	0	0.1688	0.8311	0	0.0263	0.9736	0	0.2011	0.7988	0	0.0029	0.997	0
HM3_CNP_808	19	41534966	41539338	0.1646	0.8353	0	0.1798	0.8201	0	0.1964	0.8035	0	0.2176	0.7823	0	0.125	0.8749	0	0.1918	0.8081	0	0.0454	0.9545	0	0.1948	0.8051	0	0.068	0.9319	0	0.2209	0.779	0	0.1333	0.8666	0
HM3_CNP_809	19	48007451	48211202	0.0125	0.9627	0.0246	0.0246	0.966	0.0093	0.0181	0.9636	0.0181	0.0118	0.9822	0.0059	0.0568	0.9431	0	0.0174	0.9825	0	0.0282	0.9545	0.0171	0.0274	0.9191	0.0534	0.0151	0.9726	0.0121	0.0342	0.9598	0.0058	0.0181	0.9696	0.0121
HM3_CNP_810	19	48149894	48389173	0.0372	0.9437	0.0189	0	0.9969	0.003	0.0122	0.9694	0.0182	0	1	0	0.0115	0.9826	0.0058	0.0118	0.9822	0.0059	0.028	0.9719	0	0	0.9399	0.06	0.0151	0.9697	0.0151	0.0116	0.9824	0.0058	0.0304	0.9602	0.0093
HM3_CNP_811	19	49588238	49630631	0.012	0.9879	0	0	1	0	0	1	0	0	1	0	0	1	0	0	1	0	0.0055	0.9944	0	0	1	0	0.0087	0.9912	0	0	1	0	0.0209	0.979	0
HM3_CNP_812	19	56022744	56025050	0.006	0.9939	0	0.0245	0.9754	0	0	1	0	0	1	0	0.0056	0.9943	0	0.0058	0.9941	0	0.0277	0.9722	0	0.0519	0.948	0	0.0147	0.9852	0	0.0511	0.9488	0	0	1	0
HM3_CNP_813	19	56832974	56840616	0.232	0.7359	0.032	0.2091	0.7867	0.004	0.6054	0.3595	0.0349	0.5855	0.4144	0	0.3479	0.6332	0.0187	0.567	0.4329	0	0.3201	0.655	0.0247	0.2051	0.7697	0.0251	0.3098	0.6625	0.0276	0.2377	0.7244	0.0377	0.3055	0.6807	0.0136
HM3_CNP_814	19	56832974	56840616	0.232	0.7359	0.032	0.2091	0.7867	0.004	0.6054	0.3595	0.0349	0.5855	0.4144	0	0.3479	0.6332	0.0187	0.567	0.4329	0	0.3201	0.655	0.0247	0.2051	0.7697	0.0251	0.3098	0.6625	0.0276	0.2377	0.7244	0.0377	0.3055	0.6807	0.0136
HM3_CNP_815	19	58019371	58050701	0.0061	0.9815	0.0122	0.006	0.9908	0.003	0	0.9879	0.012	0.0121	0.9581	0.0297	0.0172	0.9711	0.0115	0.0301	0.9338	0.0359	0	1	0	0	1	0	0.0029	0.9941	0.0029	0	1	0	0	0.985	0.0149
HM3_CNP_816	19	58210326	58244108	0	0.9759	0.024	0	0.8899	0.11	0	1	0	0	1	0	0	0.9712	0.0287	0	0.9825	0.0174	0	0.9943	0.0056	0	0.8896	0.1103	0	0.9812	0.0187	0	0.9593	0.0406	0	1	0
HM3_CNP_817	19	59422014	59435029	0.154	0.562	0.2839	0.0042	0.7561	0.2395	0.0253	0.9251	0.0494	0.031	0.9378	0.031	0.0214	0.8141	0.1643	0.0339	0.8766	0.0894	0.1524	0.4272	0.4203	0	0.8333	0.1666	0.1475	0.6048	0.2475	0.0345	0.7128	0.2525	0.2053	0.5015	0.2931
HM3_CNP_818	19	59951765	60040503	0.0542	0.9457	0	0.009	0.9909	0	0.0357	0.9642	0	0.0176	0.9823	0	0.0738	0.9261	0	0.0058	0.9941	0	0.1022	0.8977	0	0.0064	0.9935	0	0.0497	0.9502	0	0.017	0.9829	0	0.0848	0.9151	0
HM3_CNP_819	19	61405760	61412086	0.0602	0.9397	0	0	1	0	0	1	0	0	1	0	0	1	0	0	1	0	0.0555	0.9444	0	0	1	0	0.0264	0.9735	0	0	1	0	0.0421	0.9578	0
HM3_CNP_820	19	61894736	61903323	0.0963	0.9036	0	0	1	0	0	1	0	0	1	0	0	1	0	0	1	0	0.0888	0.9111	0	0	1	0	0.0146	0.9853	0	0	1	0	0.0538	0.9461	0
HM3_CNP_821	20	1505190	1541893	0	0.9156	0.0843	0	0.7484	0.2515	0	0.7857	0.2142	0	0.7916	0.2083	0	0.8522	0.1477	0	0.7202	0.2797	0	0.9325	0.0674	0	0.6948	0.3051	0	0.9702	0.0297	0	0.8295	0.1704	0	0.9311	0.0688
HM3_CNP_822	20	4394568	4397666	0.0243	0.9756	0	0	1	0	0	1	0	0	1	0	0	1	0	0	1	0	0.0611	0.9388	0	0.0064	0.9935	0	0.0146	0.9853	0	0	1	0	0.0575	0.9424	0
HM3_CNP_823	20	15259370	15266767	0.018	0.9819	0	0	1	0	0	1	0	0	1	0	0	1	0	0	1	0	0.0393	0.9606	0	0.0064	0.9935	0	0.0116	0.9883	0	0	1	0	0.0538	0.9461	0
HM3_CNP_824	20	16515202	16534634	0.0121	0.9878	0	0	1	0	0	1	0	0	1	0	0	1	0	0	1	0	0.0222	0.9777	0	0	1	0	0.0029	0.997	0	0	1	0	0.0209	0.979	0
HM3_CNP_825	20	36442880	36446574	0	1	0	0.009	0.9909	0	0.0843	0.9156	0	0.0882	0.9117	0	0.0568	0.9431	0	0.0639	0.936	0	0.0111	0.9888	0	0.0129	0.987	0	0.0146	0.9853	0	0.0056	0.9943	0	0	1	0
HM3_CNP_826	20	45213513	45222336	0	1	0	0	1	0	0.0595	0.9404	0	0.0773	0.9226	0	0.017	0.9829	0	0.0348	0.9651	0	0	1	0	0	1	0	0	1	0	0	1	0	0	1	0
HM3_CNP_827	20	52081215	52092058	0.024	0.9759	0	0.0333	0.9666	0	0	1	0	0	1	0	0.034	0.9659	0	0	1	0	0.0055	0.9944	0	0.0584	0.9415	0	0.038	0.9619	0	0.0625	0.9374	0	0.0059	0.994	0
HM3_CNP_828	20	59723887	59749273	0	1	0	0	1	0	0	1	0	0	1	0	0.0681	0.9318	0	0	1	0	0	1	0	0	1	0	0	1	0	0	1	0	0	1	0
HM3_CNP_829	20	62419232	62426597	0.0788	0.8624	0.0586	0.1652	0.831	0.0037	0.1604	0.8395	0	0.1851	0.8148	0	0.3137	0.6689	0.0172	0.158	0.8349	0.0069	0.0255	0.9306	0.0437	0.068	0.9246	0.0072	0.0435	0.9311	0.0253	0.2175	0.775	0.0073	0.019	0.886	0.0948
HM3_CNP_830	20	62425139	62426597	0.0773	0.8077	0.1148	0.1683	0.8279	0.0037	0.1646	0.8353	0	0.1951	0.8048	0	0.3159	0.667	0.017	0.158	0.8349	0.0069	0.0185	0.9222	0.0592	0.068	0.9246	0.0072	0.044	0.924	0.0318	0.2175	0.775	0.0073	0.0225	0.8615	0.1158
HM3_CNP_831	21	13374118	13471836	0.4024	0.5975	0	0.046	0.9539	0	0.25	0.7499	0	0.2168	0.7831	0	0.125	0.8749	0	0.2965	0.7034	0	0.4659	0.534	0	0.0625	0.9374	0	0.5473	0.4526	0	0.0574	0.9425	0	0.59	0.4099	0
HM3_CNP_832	21	18249182	18250201	0.1084	0.8915	0	0.2696	0.7303	0	0.2891	0.7108	0	0.2882	0.7117	0	0.4147	0.5852	0	0.3139	0.686	0	0.0444	0.9555	0	0.2077	0.7922	0	0.0355	0.9644	0	0.2159	0.784	0	0.0868	0.9131	0
HM3_CNP_833	21	18977958	19002805	0	0.9879	0.012	0	0.9909	0.009	0	1	0	0	1	0	0	0.9886	0.0113	0	1	0	0	1	0	0	0.974	0.0259	0	1	0	0	0.9829	0.017	0	1	0
HM3_CNP_834	21	20927716	20932562	0.0481	0.9518	0	0	1	0	0	1	0	0	1	0	0	1	0	0	1	0	0.0738	0.9261	0	0	1	0	0.0505	0.9494	0	0	1	0	0.0823	0.9176	0
HM3_CNP_835	21	22576805	22586529	0.018	0.9819	0	0.0545	0.9454	0	0.4166	0.5833	0	0.5416	0.4583	0	0.1534	0.8465	0	0.4534	0.5465	0	0	1	0	0.0909	0.909	0	0.0204	0.9795	0	0.0738	0.9261	0	0	1	0
HM3_CNP_836	21	23098734	23132654	0.0304	0.9695	0	0	1	0	0	1	0	0	1	0	0	1	0	0	1	0	0.0111	0.9888	0	0	1	0	0.0409	0.959	0	0	1	0	0.0149	0.985	0
HM3_CNP_837	21	23345177	23356058	0.024	0.9759	0	0	1	0	0	1	0	0	1	0	0.0113	0.9886	0	0	1	0	0.0333	0.9666	0	0	1	0	0.0438	0.9561	0	0	1	0	0.0449	0.955	0
HM3_CNP_838	21	23770555	23809711	0.018	0.9819	0	0	1	0	0	1	0	0	1	0	0	1	0	0	1	0	0.0333	0.9666	0	0	1	0	0.0263	0.9736	0	0	1	0	0.0059	0.994	0
HM3_CNP_839	21	24218041	24221560	0	1	0	0.0121	0.9878	0	0	1	0	0	1	0	0	1	0	0	1	0	0	1	0	0.0259	0.974	0	0.0058	0.9941	0	0.0113	0.9886	0	0	1	0
HM3_CNP_840	21	27117916	27122593	0.1024	0.8975	0	0	1	0	0	1	0	0	1	0	0	1	0	0	1	0	0.1011	0.8988	0	0	1	0	0.1235	0.8764	0	0	1	0	0.0928	0.9071	0
HM3_CNP_841	21	30562099	30564727	0.0361	0.9638	0	0	1	0	0	1	0	0	1	0	0	1	0	0	1	0	0.0277	0.9722	0	0	1	0	0	1	0	0	1	0	0.0496	0.9503	0
HM3_CNP_842	21	31354121	31356175	0.0432	0.9567	0	0	1	0	0	1	0	0	1	0	0	1	0	0	1	0	0.0674	0.9325	0	0.0259	0.974	0	0.0175	0.9824	0	0	1	0	0.0276	0.9723	0
HM3_CNP_843	21	39656593	39658882	0.0121	0.9878	0	0	1	0	0	1	0	0	1	0	0	1	0	0	1	0	0.0056	0.9943	0	0	1	0	0.0321	0.9678	0	0	1	0	0.0179	0.982	0
HM3_CNP_844	21	43647907	43661983	0	0.9939	0.006	0	0.9757	0.0242	0	1	0	0	1	0	0	0.9827	0.0172	0	1	0	0	0.9374	0.0625	0	0.987	0.0129	0	0.9371	0.0628	0	0.9829	0.017	0	1	0
HM3_CNP_845	21	43794765	43797240	0.5963	0.4036	0	0.5121	0.4878	0	0.7427	0.2524	0.0047	0.7797	0.2202	0	0.6011	0.3988	0	0.7321	0.2678	0	0.5055	0.4944	0	0.6842	0.3157	0	0.5884	0.4115	0	0.5459	0.454	0	0.5542	0.4457	0
HM3_CNP_846	22	17006129	17010060	0.0182	0.9817	0	0.0575	0.9424	0	0	1	0	0	1	0	0.0511	0.9488	0	0	1	0	0	1	0	0.0064	0.9935	0	0	1	0	0.0284	0.9715	0	0.0059	0.994	0
HM3_CNP_847	22	22231529	22235462	0.2468	0.7531	0	0.1635	0.8364	0	0.4312	0.5687	0	0.425	0.5749	0	0.0795	0.9204	0	0.4125	0.5874	0	0.1954	0.8045	0	0.1486	0.8513	0	0.2626	0.7373	0	0.1309	0.869	0	0.1886	0.8113	0
HM3_CNP_848	22	22613016	22670785	0.128	0.7017	0.1701	0.2621	0.6744	0.0634	0.1286	0.7364	0.1349	0.1269	0.7523	0.1206	0.2353	0.7341	0.0305	0.1605	0.6935	0.1458	0.0861	0.7659	0.1478	0.1729	0.6541	0.1729	0.1292	0.6918	0.1788	0.2115	0.6722	0.1162	0.1013	0.7452	0.1534
HM3_CNP_849	22	22674422	22726814	0.4397	0.5602	0	0.3201	0.6798	0	0.6607	0.3392	0	0.6588	0.3411	0	0.4488	0.5511	0	0.6569	0.343	0	0.5222	0.4777	0	0.4545	0.5454	0	0.5672	0.4327	0	0.4147	0.5852	0	0.5598	0.4401	0
HM3_CNP_850	22	23993985	24248709	0.0123	0.9753	0.0123	0.0251	0.9374	0.0373	0.0062	0.9518	0.0419	0	0.9588	0.0411	0	0.9712	0.0287	0	0.9883	0.0116	0.0171	0.9545	0.0282	0.0264	0.9667	0.0067	0.0301	0.9396	0.0301	0.0058	0.9598	0.0342	0.0276	0.9477	0.0246
HM3_CNP_851	22	32504947	32504973	0.1937	0.8062	0	0.2254	0.7745	0	0.1851	0.8148	0	0.1891	0.8108	0	0.1012	0.8987	0	0.0903	0.9096	0	0.3	0.6999	0	0.1438	0.8561	0	0.3388	0.6611	0	0.243	0.7569	0	0.2608	0.7391	0
HM3_CNP_852	22	35273727	35278692	0.0548	0.9451	0	0	1	0	0	1	0	0	1	0	0	1	0	0	1	0	0.0113	0.9886	0	0	1	0	0	1	0	0	1	0	0.1054	0.8945	0
HM3_CNP_853	22	36078340	36079892	0.0301	0.9698	0	0.0727	0.9272	0	0	1	0	0	1	0	0.0056	0.9943	0	0	1	0	0	1	0	0.0454	0.9545	0	0.0146	0.9853	0	0.0227	0.9772	0	0	1	0
HM3_CNP_854	22	37625201	37626850	0.1686	0.8313	0	0.3963	0.6036	0	0.1845	0.8154	0	0.119	0.8809	0	0.3579	0.642	0	0.1802	0.8197	0	0.0277	0.9722	0	0.5649	0.435	0	0.0818	0.9181	0	0.4147	0.5852	0	0	1	0
HM3_CNP_855	22	39203522	39210638	0	1	0	0	1	0	0	1	0	0	1	0	0	1	0	0	1	0	0.0222	0.9777	0	0	1	0	0.0409	0.959	0	0	1	0	0.0029	0.997	0
HM3_CNP_856	22	48096063	48098448	0.024	0.9759	0	0	1	0	0	1	0	0	1	0	0	1	0	0	1	0	0.028	0.9719	0	0	1	0	0	1	0	0	1	0	0.0089	0.991	0
