# Supplementary material for: High mutation rates explain low population genetic divergence at copy-number-variable loci in Homo sapiens
Source: Sci Rep. 2017 Feb 22;7:43178. doi: 10.1038/srep43178 (PMC5320550; doi:10.1038/srep43178)
Supplement: Supplementary Dataset 2 [file srep43178-s2.xls]

## Sheet: SI_table3_gameticLD
Table S3. Significant gametic linkage disequilibra in 11 populations
d00											d01											d10											d11
	Chr	Start	End	Chr	Start	End	Allele 0 at locus 1	Allele 0 at locus 2	r00-square	p-value		Chr	Start	End	Chr	Start	End	Allele 0 at locus 1	Allele 1 at locus 2	r01-square	p-value		Chr	Start	End	Chr	Start	End	Allele 1 at locus 1	Allele 0 at locus 2	r10-square	p-value		Chr	Start	End	Chr	Start	End	Allele 1 at locus 1	Allele 1 at locus 2	r11-square	p-value
ASW	1	238460638	238461003	1	238460638	238461502	0.4679	0.4615	0.9746	0	ASW	1	108535014	108539019	14	19270023	19493705	0.0904	0.2077	0.1895	2e-08	ASW	1	238460638	238461003	1	238460638	238461502	0.5321	0.4615	0.9746	0	ASW	1	238460638	238461003	1	238460638	238461502	0.5321	0.5385	0.9746	0
	1	107023241	107025005	7	117922458	117948608	0.057	0.0506	0.179	1.05e-07		1	227883479	227886819	4	156022455	156022528	0.1781	0.7123	0.216	2e-08		1	107023241	107025005	7	117922458	117948608	0.943	0.0506	0.179	1.05e-07		1	108535014	108539019	14	19270023	19493705	0.9096	0.2077	0.1895	2e-08
	1	86174832	86176913	2	7148439	7151927	0.1188	0.0625	0.2007	1.5e-08		1	109298377	109301962	3	191220845	191227315	0.0926	0.7963	0.1935	2.2e-08		1	86174832	86176913	2	7148439	7151927	0.8812	0.0625	0.2007	1.5e-08		1	208148236	208150607	17	36676540	36684057	0.3314	0.5192	0.1867	6.8e-08
	1	40794563	40800797	4	158948887	158950824	0.0542	0.0723	0.2903	0		1	72528637	72535958	14	34185839	34189727	0.1145	0.8554	0.2175	2e-09		1	220443401	220443721	9	505616	516993	0.7966	0.0696	0.2185	4e-09		1	227883479	227886819	4	156022455	156022528	0.8219	0.7123	0.216	2e-08
	1	22193102	22203126	3	192548086	192552678	0.0549	0.0915	0.2135	3e-09		1	34875241	34880863	7	6091907	6104637	0.0926	0.8951	0.1684	1.76e-07		1	40794563	40800797	4	158948887	158950824	0.9458	0.0723	0.2903	0		1	109298377	109301962	3	191220845	191227315	0.9074	0.7963	0.1935	2.2e-08
	1	25461733	25534799	8	72377865	72380244	0.1928	0.0964	0.1815	4e-08		1	22193102	22203126	2	89639248	89915429	0.0542	0.8957	0.1978	1e-08		1	22193102	22203126	3	192548086	192552678	0.9451	0.0915	0.2135	3e-09		1	72528637	72535958	14	34185839	34189727	0.8855	0.8554	0.2175	2e-09
	1	34875241	34880863	7	6091907	6104637	0.0926	0.1049	0.1684	1.76e-07		1	25461733	25534799	8	72377865	72380244	0.1928	0.9036	0.1815	4e-08		1	25461733	25534799	8	72377865	72380244	0.8072	0.0964	0.1815	4e-08		1	34875241	34880863	7	6091907	6104637	0.9074	0.8951	0.1684	1.76e-07
	1	72528637	72535958	14	34185839	34189727	0.1145	0.1446	0.2175	2e-09		1	22193102	22203126	3	192548086	192552678	0.0549	0.9085	0.2135	3e-09		1	34875241	34880863	7	6091907	6104637	0.9074	0.1049	0.1684	1.76e-07		1	22193102	22203126	2	89639248	89915429	0.9458	0.8957	0.1978	1e-08
	1	109298377	109301962	3	191220845	191227315	0.0926	0.2037	0.1935	2.2e-08		1	40794563	40800797	4	158948887	158950824	0.0542	0.9277	0.2903	0		1	72528637	72535958	14	34185839	34189727	0.8855	0.1446	0.2175	2e-09		1	25461733	25534799	8	72377865	72380244	0.8072	0.9036	0.1815	4e-08
	2	189276201	189287574	9	6691130	6698357	0.1341	0.0549	0.19	2.4e-08		1	86174832	86176913	2	7148439	7151927	0.1188	0.9375	0.2007	1.5e-08		1	109298377	109301962	3	191220845	191227315	0.9074	0.2037	0.1935	2.2e-08		1	22193102	22203126	3	192548086	192552678	0.9451	0.9085	0.2135	3e-09
	2	67613576	67619396	8	140327190	140328379	0.0542	0.0964	0.2926	0		1	107023241	107025005	7	117922458	117948608	0.057	0.9494	0.179	1.05e-07		1	208148236	208150607	17	36676540	36684057	0.3314	0.4808	0.1867	6.8e-08		1	40794563	40800797	4	158948887	158950824	0.9458	0.9277	0.2903	0
	2	41091947	41101972	7	6091907	6104637	0.1235	0.1049	0.2039	9e-09		2	180121607	180130382	6	29945167	29957246	0.1506	0.7383	0.1944	1.3e-08		1	40794563	40800797	11	101103070	101103174	0.9458	0.9639	0.2643	0		1	220443401	220443721	9	505616	516993	0.7966	0.9304	0.2185	4e-09
	2	89639248	89915429	17	15483424	15487515	0.094	0.1173	0.2144	4e-09		2	179775437	179787389	11	7769616	7788834	0.359	0.859	0.1771	1.46e-07		2	189276201	189287574	9	6691130	6698357	0.8659	0.0549	0.19	2.4e-08		1	86174832	86176913	2	7148439	7151927	0.8812	0.9375	0.2007	1.5e-08
	2	53412341	53412983	9	138195889	138198544	0.2938	0.1188	0.172	1.56e-07		2	89639248	89915429	9	23352799	23363484	0.0916	0.8675	0.1698	1.1e-07		2	67613576	67619396	8	140327190	140328379	0.9458	0.0964	0.2926	0		1	107023241	107025005	7	117922458	117948608	0.943	0.9494	0.179	1.05e-07
	2	89639248	89915429	9	23352799	23363484	0.0916	0.1325	0.1698	1.1e-07		2	53412341	53412983	9	138195889	138198544	0.2938	0.8812	0.172	1.56e-07		2	41091947	41101972	7	6091907	6104637	0.8765	0.1049	0.2039	9e-09		2	180121607	180130382	6	29945167	29957246	0.8494	0.7383	0.1944	1.3e-08
	2	179775437	179787389	11	7769616	7788834	0.359	0.141	0.1771	1.46e-07		2	89639248	89915429	17	15483424	15487515	0.094	0.8827	0.2144	4e-09		2	89639248	89915429	17	15483424	15487515	0.8922	0.1173	0.176	9.3e-08		2	179775437	179787389	11	7769616	7788834	0.641	0.859	0.1771	1.46e-07
	3	192548086	192552678	6	79025784	79091904	0.0915	0.122	0.2519	0		2	41091947	41101972	7	6091907	6104637	0.1235	0.8951	0.2039	9e-09		2	53412341	53412983	9	138195889	138198544	0.7062	0.1188	0.172	1.56e-07		2	53412341	53412983	9	138195889	138198544	0.7062	0.8812	0.172	1.56e-07
	4	9819751	9844366	4	10001452	10009766	0.6084	0.0964	0.1657	1.56e-07		2	67613576	67619396	8	140327190	140328379	0.0542	0.9036	0.2926	0		2	179775437	179787389	11	7769616	7788834	0.641	0.141	0.1771	1.46e-07		2	89639248	89915429	17	15483424	15487515	0.8922	0.8827	0.176	9.3e-08
	4	43716642	43721161	13	56766542	56786987	0.1524	0.0549	0.2363	0		2	189276201	189287574	9	6691130	6698357	0.1341	0.9451	0.19	2.4e-08		3	192548086	192552678	6	79025784	79091904	0.9085	0.122	0.2519	0		2	41091947	41101972	7	6091907	6104637	0.8765	0.8951	0.2039	9e-09
	4	11275562	11278548	8	136692574	136694147	0.0854	0.061	0.2002	1e-08		3	192548086	192552678	6	79025784	79091904	0.0915	0.878	0.2519	0		4	69705891	69743661	4	75299976	75301070	0.9451	0.0976	0.292	0		2	67613576	67619396	8	140327190	140328379	0.9458	0.9036	0.2926	0
	4	75299976	75301070	8	123129012	123130243	0.0976	0.061	0.2499	0		3	127194960	127204552	9	71219420	71238848	0.1205	0.9277	0.198	1e-08		4	9819751	9844366	4	10001452	10009766	0.3916	0.0964	0.1657	1.56e-07		2	189276201	189287574	9	6691130	6698357	0.8659	0.9451	0.19	2.4e-08
	4	122501918	122509433	10	54599860	54609159	0.0549	0.0732	0.1809	5.1e-08		4	9819751	9844366	4	10001452	10009766	0.6084	0.9036	0.1657	1.56e-07		4	43716642	43721161	13	56766542	56786987	0.8476	0.0549	0.2363	0		3	192548086	192552678	6	79025784	79091904	0.9085	0.878	0.2519	0
	4	115394772	115401739	17	61717771	61719200	0.4639	0.1807	0.1745	7.4e-08		4	115394772	115401739	9	44667855	44777523	0.4624	0.7716	0.1772	8.4e-08		4	69705891	69743661	8	123129012	123130243	0.9458	0.0602	0.2331	0		3	127194960	127204552	9	71219420	71238848	0.8795	0.9277	0.198	1e-08
	4	75299976	75301070	7	93165330	93168493	0.0976	0.1829	0.1993	1.1e-08		4	158948887	158950824	7	142156294	142167486	0.0723	0.7952	0.1744	7.4e-08		4	11275562	11278548	8	136692574	136694147	0.9146	0.061	0.2002	1e-08		4	69705891	69743661	4	75299976	75301070	0.9451	0.9024	0.292	0
	4	158948887	158950824	7	142156294	142167486	0.0723	0.2048	0.1744	7.4e-08		4	75299976	75301070	7	93165330	93168493	0.0976	0.8171	0.1993	1.1e-08		4	75299976	75301070	8	123129012	123130243	0.9024	0.061	0.2499	0		4	9819751	9844366	4	10001452	10009766	0.3916	0.9036	0.1657	1.56e-07
	4	61682688	61684416	6	29945167	29957246	0.2848	0.2196	0.1812	8.8e-08		4	115394772	115401739	17	61717771	61719200	0.4639	0.8193	0.1745	7.4e-08		4	122501918	122509433	10	54599860	54609159	0.9451	0.0732	0.1809	5.1e-08		4	156022455	156022528	10	81425093	81489917	0.7113	0.6676	0.202	2e-08
	4	115394772	115401739	9	44667855	44777523	0.4624	0.2284	0.1772	8.4e-08		4	122501918	122509433	10	54599860	54609159	0.0549	0.9268	0.1809	5.1e-08		4	61682688	61684416	10	26727757	26729773	0.6983	0.0909	0.1843	9.9e-08		4	115394772	115401739	9	44667855	44777523	0.532	0.7716	0.1947	2e-08
	5	103882062	103888503	5	103888272	103888503	0.7469	0.7469	1	0		4	11275562	11278548	8	136692574	136694147	0.0854	0.939	0.2002	1e-08		4	115394772	115401739	17	61717771	61719200	0.5361	0.1807	0.1745	7.4e-08		4	158948887	158950824	7	142156294	142167486	0.9277	0.7952	0.1744	7.4e-08
	5	103882062	103888503	5	103882062	103888948	0.7625	0.7625	1	0		4	75299976	75301070	8	123129012	123130243	0.0976	0.939	0.2499	0		4	75299976	75301070	7	93165330	93168493	0.9024	0.1829	0.1993	1.1e-08		4	69705891	69743661	22	32504947	32504973	0.9437	0.8062	0.248	0
	5	103882062	103888948	5	103888272	103888503	0.7658	0.7658	1	0		4	43716642	43721161	13	56766542	56786987	0.1524	0.9451	0.2363	0		4	69705891	69743661	22	32504947	32504973	0.9437	0.1938	0.248	0		4	75299976	75301070	7	93165330	93168493	0.9024	0.8171	0.1993	1.1e-08
	5	110933970	110938944	8	123129012	123130243	0.061	0.061	0.201	9e-09		5	14365802	14369381	5	19411830	19412007	0.1056	0.625	0.1968	1.25e-07		4	158948887	158950824	7	142156294	142167486	0.9277	0.2048	0.1744	7.4e-08		4	115394772	115401739	17	61717771	61719200	0.5361	0.8193	0.1745	7.4e-08
	5	28254644	28258442	11	30128415	30133586	0.1145	0.0663	0.1702	1.06e-07		5	103882062	103888948	5	103888272	103888503	0.7658	0.2342	1	0		4	61682688	61684416	6	29945167	29957246	0.7152	0.2196	0.1812	8.8e-08		4	61682688	61684416	10	26727757	26729773	0.6983	0.9091	0.1843	9.9e-08
	5	14365802	14369381	19	9135672	9139121	0.1053	0.0789	0.1852	1.12e-07		5	103882062	103888503	5	103882062	103888948	0.7625	0.2375	1	0		4	115394772	115401739	9	44667855	44777523	0.532	0.2284	0.1947	2e-08		4	134352228	134352498	18	14712006	14748540	0.8795	0.9217	0.1719	9.2e-08
	5	15772222	15773597	8	39351896	39506122	0.0793	0.0976	0.1714	1.15e-07		5	103882062	103888503	5	103888272	103888503	0.7469	0.2531	1	0		4	158948887	158950824	11	101103070	101103174	0.9277	0.9639	0.3185	0		4	122501918	122509433	10	54599860	54609159	0.9451	0.9268	0.1809	5.1e-08
	5	180309991	180364630	7	133435717	133449737	0.1145	0.1928	0.1637	1.86e-07		5	177160157	177165211	7	66259399	66314065	0.7055	0.6233	0.1871	1.72e-07		5	103882062	103888503	5	103888272	103888503	0.2531	0.7469	1	0		4	75299976	75301070	8	123129012	123130243	0.9024	0.939	0.2499	0
	5	21486411	21488253	22	32504947	32504973	0.2697	0.2039	0.2184	8e-09		5	21486411	21488253	22	32504947	32504973	0.2697	0.7961	0.2184	8e-09		5	103882062	103888503	5	103882062	103888948	0.2375	0.7625	1	0		4	11275562	11278548	8	136692574	136694147	0.9146	0.939	0.2002	1e-08
	5	177160157	177165211	7	66259399	66314065	0.7055	0.3767	0.1871	1.72e-07		5	180309991	180364630	7	133435717	133449737	0.1145	0.8072	0.1637	1.86e-07		5	103882062	103888948	5	103888272	103888503	0.2342	0.7658	1	0		4	69705891	69743661	8	123129012	123130243	0.9458	0.9398	0.2331	0
	6	29959422	29973697	6	29959422	30007126	0.1446	0.1446	1	0		5	15772222	15773597	8	39351896	39506122	0.0793	0.9024	0.1714	1.15e-07		5	110933970	110938944	8	123129012	123130243	0.939	0.061	0.201	9e-09		4	43716642	43721161	13	56766542	56786987	0.8476	0.9451	0.2363	0
	6	29959422	29973697	6	29959422	30007472	0.1446	0.1446	1	0		5	14365802	14369381	19	9135672	9139121	0.1053	0.9211	0.1852	1.12e-07		5	28254644	28258442	11	30128415	30133586	0.8855	0.0663	0.1702	1.06e-07		5	14365802	14369381	5	19411830	19412007	0.8944	0.625	0.1968	1.25e-07
	6	29959422	30007126	6	29959422	30007472	0.1446	0.1446	1	0		5	28254644	28258442	11	30128415	30133586	0.1145	0.9337	0.1702	1.06e-07		5	14365802	14369381	19	9135672	9139121	0.8947	0.0789	0.1852	1.12e-07		5	103882062	103888948	5	103888272	103888503	0.2342	0.2342	1	0
	6	32562253	32679939	6	32605094	32679939	0.9286	0.9205	0.7043	0		5	110933970	110938944	8	123129012	123130243	0.061	0.939	0.201	9e-09		5	15772222	15773597	8	39351896	39506122	0.9207	0.0976	0.1714	1.15e-07		5	103882062	103888503	5	103882062	103888948	0.2375	0.2375	1	0
	6	31388080	31405690	18	61878472	61881930	0.1063	0.1063	0.1958	2.2e-08		6	32562253	32679939	6	32605094	32679939	0.9286	0.0734	0.6172	0		5	180309991	180364630	7	133435717	133449737	0.8855	0.1928	0.1637	1.86e-07		5	103882062	103888503	5	103888272	103888503	0.2531	0.2531	1	0
	6	79025784	79091904	18	40230884	40232624	0.1053	0.1118	0.2124	1.3e-08		6	29959422	29973697	6	29959422	30007126	0.1446	0.8554	1	0		5	21486411	21488253	22	32504947	32504973	0.7303	0.2039	0.2184	8e-09		5	177160157	177165211	7	66259399	66314065	0.2945	0.6233	0.1871	1.72e-07
	6	19150160	19156771	15	25591185	25601401	0.1049	0.142	0.2107	5e-09		6	29959422	29973697	6	29959422	30007472	0.1446	0.8554	1	0		5	177160157	177165211	7	66259399	66314065	0.2945	0.3767	0.1871	1.72e-07		5	21486411	21488253	22	32504947	32504973	0.7303	0.7961	0.2184	8e-09
	6	34046381	34050683	11	7769616	7788834	0.1446	0.1446	0.1719	9.2e-08		6	29959422	30007126	6	29959422	30007472	0.1446	0.8554	1	0		6	29959422	29973697	6	29959422	30007126	0.8554	0.1446	1	0		5	180309991	180364630	7	133435717	133449737	0.8855	0.8072	0.1637	1.86e-07
	6	32605094	32679939	8	25030393	25043272	0.9175	0.1471	0.2072	1.11e-07		6	32562253	32679939	6	32669797	32705194	0.9207	0.9146	0.9224	0		6	29959422	29973697	6	29959422	30007472	0.8554	0.1446	1	0		5	15772222	15773597	8	39351896	39506122	0.9207	0.9024	0.1714	1.15e-07
	6	77155307	77156088	19	41534966	41539338	0.216	0.1667	0.2394	0		6	32605094	32679939	6	32669797	32705194	0.9204	0.9214	0.6299	0		6	29959422	30007126	6	29959422	30007472	0.8554	0.1446	1	0		5	14365802	14369381	19	9135672	9139121	0.8947	0.9211	0.1852	1.12e-07
	6	93631870	93635351	21	43794765	43797240	0.1446	0.5964	0.1652	1.64e-07		6	32605094	32679939	15	28277730	28582231	0.919	0.1555	0.2622	2e-09		6	32562253	32679939	6	32605094	32679939	0.0714	0.9205	0.7043	0		5	28254644	28258442	11	30128415	30133586	0.8855	0.9337	0.1702	1.06e-07
	7	125833260	125833851	7	125836509	125836837	0.65	0.65	1	0		6	93631870	93635351	21	43794765	43797240	0.1446	0.4036	0.1652	1.64e-07		6	243700	324015	9	6691130	6698357	0.1013	0.057	0.1927	3.4e-08		5	110933970	110938944	8	123129012	123130243	0.939	0.939	0.201	9e-09
	7	26106838	26111938	9	129221707	129225206	0.247	0.0602	0.1954	1.2e-08		6	77155307	77156088	19	41534966	41539338	0.216	0.8333	0.2394	0		6	31388080	31405690	18	61878472	61881930	0.8937	0.1063	0.1958	2.2e-08		6	202353	239837	6	243700	324015	0.1159	0.0962	0.6341	0
	7	6091907	6104637	18	61352708	61358253	0.1111	0.0621	0.4183	0		6	32605094	32679939	8	25030393	25043272	0.9175	0.8529	0.2072	1.11e-07		6	79025784	79091904	18	40230884	40232624	0.8947	0.1118	0.2124	1.3e-08		6	32562253	32679939	6	32605094	32679939	0.0714	0.0734	0.6172	0
	7	26106838	26111938	17	36676540	36684057	0.247	0.488	0.1806	4.4e-08		6	34046381	34050683	11	7769616	7788834	0.1446	0.8554	0.1719	9.2e-08		6	19150160	19156771	15	25591185	25601401	0.8951	0.142	0.2107	5e-09		6	29959422	29973697	6	29959422	30007126	0.8554	0.8554	1	0
	8	17795520	17796439	8	32802640	32807955	0.2756	0.8333	0.1922	4.4e-08		6	19150160	19156771	15	25591185	25601401	0.1049	0.858	0.2107	5e-09		6	34046381	34050683	11	7769616	7788834	0.8554	0.1446	0.1719	9.2e-08		6	29959422	29973697	6	29959422	30007472	0.8554	0.8554	1	0
	8	123129012	123130243	13	56766542	56786987	0.061	0.0549	0.2325	1e-09		6	79025784	79091904	18	40230884	40232624	0.1053	0.8882	0.2124	1.3e-08		6	77155307	77156088	19	41534966	41539338	0.784	0.1667	0.2394	0		6	29959422	30007126	6	29959422	30007472	0.8554	0.8554	1	0
	8	40302954	40308706	16	2638870	2645417	0.05	0.0625	0.2707	0		6	31388080	31405690	18	61878472	61881930	0.1063	0.8937	0.1958	2.2e-08		6	243700	324015	16	32165010	32621907	0.1104	0.1966	0.4395	0		6	32562253	32679939	6	32669797	32705194	0.0793	0.9146	0.9224	0
	8	123129012	123130243	11	25658909	25677282	0.0602	0.0723	0.2491	0		7	125833260	125833851	7	125836509	125836837	0.65	0.3312	0.9199	0		6	202353	239837	16	32165010	32621907	0.1753	0.1968	0.8093	0		6	32605094	32679939	6	32669797	32705194	0.0734	0.9214	0.5516	0
	8	68710013	68713064	10	20037021	20038057	0.05	0.2188	0.188	4.2e-08		7	26106838	26111938	17	36676540	36684057	0.247	0.512	0.1806	4.4e-08		6	93631870	93635351	21	43794765	43797240	0.8554	0.5964	0.1652	1.64e-07		6	32605094	32679939	15	28277730	28582231	0.075	0.1555	0.228	2e-08
	9	15147746	15149421	9	138195889	138198544	0.0926	0.1235	0.1861	4e-08		7	6091907	6104637	18	61352708	61358253	0.1111	0.9313	0.3696	0		7	125833260	125833851	7	125836509	125836837	0.35	0.65	1	0		6	93631870	93635351	21	43794765	43797240	0.8554	0.4036	0.1652	1.64e-07
	9	29084262	29086271	9	29084549	29087680	0.2099	0.2099	1	0		7	26106838	26111938	9	129221707	129225206	0.247	0.9398	0.1954	1.2e-08		7	26106838	26111938	9	129221707	129225206	0.753	0.0602	0.1954	1.2e-08		6	202353	239837	16	32165010	32621907	0.1753	0.7946	0.7669	0
	9	505616	516993	18	61788031	61791104	0.0671	0.0854	0.1804	5.4e-08		8	17795520	17796439	8	32802640	32807955	0.2756	0.1667	0.1922	4.4e-08		7	6091907	6104637	18	61352708	61358253	0.8827	0.0621	0.4988	0		6	243700	324015	16	32165010	32621907	0.1104	0.7952	0.4168	0
	9	6691130	6698357	21	27117916	27122593	0.0549	0.1037	0.1787	6.2e-08		8	68710013	68713064	10	20037021	20038057	0.05	0.7812	0.188	4.2e-08		7	26106838	26111938	17	36676540	36684057	0.753	0.488	0.1806	4.4e-08		6	77155307	77156088	19	41534966	41539338	0.784	0.8333	0.2394	0
	9	6691130	6698357	14	34185839	34189727	0.0549	0.1402	0.2603	0		8	40302954	40308706	16	2619669	2681813	0.05	0.925	0.2135	5e-09		8	17795520	17796439	8	32802640	32807955	0.7244	0.8333	0.1922	4.4e-08		6	34046381	34050683	11	7769616	7788834	0.8554	0.8554	0.1719	9.2e-08
	9	44667855	44777523	17	61717771	61719200	0.2284	0.179	0.2069	7e-09		8	123129012	123130243	11	25658909	25677282	0.0602	0.9277	0.2491	0		8	123129012	123130243	13	56766542	56786987	0.939	0.0549	0.2325	1e-09		6	19150160	19156771	15	25591185	25601401	0.8951	0.858	0.2107	5e-09
	9	17900043	17901466	11	90206161	90210686	0.3077	0.3526	0.2561	0		8	40302954	40308706	16	2638870	2645417	0.05	0.9375	0.2707	0		8	40302954	40308706	16	2638870	2645417	0.95	0.0625	0.2707	0		6	79025784	79091904	18	40230884	40232624	0.8947	0.8882	0.2124	1.3e-08
	10	4427754	4429686	10	61032706	61035270	0.1084	0.1386	0.252	0		8	123129012	123130243	13	56766542	56786987	0.061	0.9451	0.2325	1e-09		8	123129012	123130243	11	25658909	25677282	0.9398	0.0723	0.2491	0		6	31388080	31405690	18	61878472	61881930	0.8937	0.8937	0.1958	2.2e-08
	10	70952478	70960784	10	70952492	70960784	0.0732	0.0732	1	0		9	15147746	15149421	9	138195889	138198544	0.0926	0.8765	0.1861	4e-08		8	68710013	68713064	10	20037021	20038057	0.95	0.2188	0.188	4.2e-08		6	243700	324015	9	6691130	6698357	0.1013	0.943	0.1927	3.4e-08
	10	107046269	107049160	10	107047028	107049160	0.358	0.358	1	0		9	29084262	29086271	9	29084549	29087680	0.2099	0.7901	1	0		9	15147746	15149421	9	138195889	138198544	0.9074	0.1235	0.1861	4e-08		7	125833260	125833851	7	125836509	125836837	0.35	0.3312	0.9199	0
	10	58185524	58196843	19	20388046	20513074	0.0723	0.0542	0.1815	4e-08		9	17900043	17901466	11	90206161	90210686	0.3077	0.6474	0.2561	0		9	29084262	29086271	9	29084549	29087680	0.7901	0.2099	1	0		7	26106838	26111938	17	36676540	36684057	0.753	0.512	0.1806	4.4e-08
	10	54599860	54609159	22	35273727	35278692	0.0732	0.0549	0.1809	5.1e-08		9	44667855	44777523	17	61717771	61719200	0.2284	0.821	0.2069	7e-09		9	505616	516993	18	61788031	61791104	0.9329	0.0854	0.1804	5.4e-08		7	6091907	6104637	18	61352708	61358253	0.8827	0.9313	0.4414	0
	10	26727757	26729773	19	20388046	20513074	0.0926	0.0556	0.216	3e-09		9	6691130	6698357	14	34185839	34189727	0.0549	0.8598	0.2603	0		9	6691130	6698357	21	27117916	27122593	0.9451	0.1037	0.1787	6.2e-08		7	26106838	26111938	9	129221707	129225206	0.753	0.9398	0.1954	1.2e-08
	10	4427754	4429686	17	36760641	36778704	0.1084	0.0783	0.1997	9e-09		9	6691130	6698357	21	27117916	27122593	0.0549	0.8963	0.1787	6.2e-08		9	6691130	6698357	14	34185839	34189727	0.9451	0.1402	0.2603	0		8	17795520	17796439	8	32802640	32807955	0.7244	0.1667	0.1922	4.4e-08
	10	70952478	70960784	11	104429072	104436443	0.0732	0.0915	0.2066	6e-09		9	505616	516993	18	61788031	61791104	0.0671	0.9146	0.1804	5.4e-08		9	44667855	44777523	17	61717771	61719200	0.7716	0.179	0.2069	7e-09		8	122389741	122411127	8	122473188	122498767	0.9451	0.9451	1	0
	10	70952492	70960784	11	104429072	104436443	0.0732	0.0915	0.2066	6e-09		10	4427754	4429686	10	61032706	61035270	0.1084	0.8614	0.252	0		9	17900043	17901466	11	90206161	90210686	0.6923	0.3526	0.2561	0		8	68710013	68713064	10	20037021	20038057	0.95	0.7812	0.188	4.2e-08
	11	54725242	54793048	11	54726437	54738787	0.0563	0.0563	1	0		10	107046269	107049160	10	107047028	107049160	0.358	0.642	1	0		10	4427754	4429686	10	61032706	61035270	0.8916	0.1386	0.252	0		8	40302954	40308706	16	2619669	2681813	0.95	0.925	0.2135	5e-09
	11	42769727	42774615	11	42771111	42774681	0.2108	0.2108	1	0		10	70952478	70960784	10	70952492	70960784	0.0732	0.9268	1	0		10	70952478	70960784	10	70952492	70960784	0.9268	0.0732	1	0		8	122389741	122411127	9	71219420	71238848	0.9451	0.9268	0.2872	0
	11	55124465	55209585	22	35273727	35278692	0.1037	0.0549	0.1823	4.6e-08		10	70952478	70960784	11	104429072	104436443	0.0732	0.9085	0.2066	6e-09		10	107046269	107049160	10	107047028	107049160	0.642	0.358	1	0		8	122473188	122498767	9	71219420	71238848	0.9451	0.9268	0.2872	0
	11	7769616	7788834	22	35273727	35278692	0.1402	0.0549	0.178	6.5e-08		10	70952492	70960784	11	104429072	104436443	0.0732	0.9085	0.2066	6e-09		10	58185524	58196843	19	20388046	20513074	0.9277	0.0542	0.1815	4e-08		8	123129012	123130243	11	25658909	25677282	0.9398	0.9277	0.2491	0
	12	11110698	11142827	12	11122722	11142827	0.4667	0.46	0.9735	0		10	4427754	4429686	17	36760641	36778704	0.1084	0.9217	0.1997	9e-09		10	54599860	54609159	22	35273727	35278692	0.9268	0.0549	0.1809	5.1e-08		8	40302954	40308706	16	2638870	2645417	0.95	0.9375	0.2707	0
	13	71375556	71378557	13	71375556	71387378	0.2342	0.2342	1	0		10	37858207	37861995	16	2619669	2681813	0.0563	0.925	0.1795	8.4e-08		10	26727757	26729773	19	20388046	20513074	0.9074	0.0556	0.216	3e-09		8	123129012	123130243	13	56766542	56786987	0.939	0.9451	0.2325	1e-09
	15	82331721	82334554	15	82333889	82334554	0.2215	0.2215	1	0		10	26727757	26729773	19	20388046	20513074	0.0926	0.9444	0.216	3e-09		10	4427754	4429686	17	36760641	36778704	0.8916	0.0783	0.1997	9e-09		9	15147746	15149421	9	138195889	138198544	0.9074	0.8765	0.1861	4e-08
												10	54599860	54609159	22	35273727	35278692	0.0732	0.9451	0.1809	5.1e-08		10	70952478	70960784	11	104429072	104436443	0.9268	0.0915	0.2066	6e-09		9	29084262	29086271	9	29084549	29087680	0.7901	0.7901	1	0
												10	58185524	58196843	19	20388046	20513074	0.0723	0.9458	0.1815	4e-08		10	70952492	70960784	11	104429072	104436443	0.9268	0.0915	0.2066	6e-09		9	17900043	17901466	11	90206161	90210686	0.6923	0.6474	0.2561	0
												11	42769727	42774615	11	42771111	42774681	0.2108	0.7892	1	0		10	81425093	81489917	21	27117916	27122593	0.6712	0.1024	0.1709	1e-07		9	44667855	44777523	17	61717771	61719200	0.7716	0.821	0.2069	7e-09
CEU	1	72528637	72535958	1	110025907	110044476	0.1562	0.3088	0.0827	2.67e-07		11	54725242	54793048	11	54726437	54738787	0.0563	0.9437	1	0		11	54725242	54793048	11	54726437	54738787	0.9437	0.0563	1	0		9	6691130	6698357	14	34185839	34189727	0.9451	0.8598	0.2603	0
	1	150821800	150853218	1	151028547	151035324	0.6152	0.3333	0.1504	0		11	21804082	21805328	16	70644511	70665594	0.0549	0.9268	0.1809	5.1e-08		11	42769727	42774615	11	42771111	42774681	0.7892	0.2108	1	0		9	6691130	6698357	21	27117916	27122593	0.9451	0.8963	0.1787	6.2e-08
	1	72528637	72535958	1	72538673	72583736	0.1524	0.6581	0.3462	0		11	55124465	55209585	22	35273727	35278692	0.1037	0.9451	0.1823	4.6e-08		11	7769616	7788834	22	35273727	35278692	0.8598	0.0549	0.178	6.5e-08		9	505616	516993	18	61788031	61791104	0.9329	0.9146	0.1804	5.4e-08
	1	238460638	238461003	1	238460638	238461502	0.3067	0.2967	0.9225	0		11	7769616	7788834	22	35273727	35278692	0.1402	0.9451	0.178	6.5e-08		11	55124465	55209585	22	35273727	35278692	0.8963	0.0549	0.1823	4.6e-08		10	4427754	4429686	10	61032706	61035270	0.8916	0.8614	0.252	0
	1	238460638	238461502	21	22576805	22586529	0.2893	0.0545	0.0924	7.9e-08		12	11110698	11142827	12	11122722	11142827	0.4667	0.54	0.9735	0		12	11110698	11142827	12	11122722	11142827	0.5333	0.46	0.9735	0		10	107046269	107049160	10	107047028	107049160	0.642	0.642	1	0
	1	86174832	86176913	11	49716131	49717264	0.0963	0.0652	0.0987	1.7e-08		13	71375556	71378557	13	71375556	71387378	0.2342	0.7658	1	0		13	71375556	71378557	13	71375556	71387378	0.7658	0.2342	1	0		10	70952478	70960784	10	70952492	70960784	0.9268	0.9268	1	0
	1	25461733	25534799	2	51780103	51781218	0.4299	0.1189	0.1018	8e-09		14	20419448	20490928	20	1505190	1541893	0.0723	0.9157	0.2299	1e-09		15	82331721	82334554	15	82333889	82334554	0.7785	0.2215	1	0		10	81425093	81489917	21	27117916	27122593	0.6712	0.8976	0.1709	1e-07
	1	208148236	208150607	16	86671164	86672892	0.6087	0.2138	0.0883	1.17e-07		15	82331721	82334554	15	82333889	82334554	0.2215	0.7785	1	0		16	2619669	2681813	16	2638870	2645417	0.9359	0.0641	1	0		10	70952478	70960784	11	104429072	104436443	0.9268	0.9085	0.2066	6e-09
	1	110025907	110044476	7	109218088	109242941	0.3061	0.4286	0.1169	1e-09																								10	70952492	70960784	11	104429072	104436443	0.9268	0.9085	0.2066	6e-09
	1	110025907	110044476	6	165647807	165651918	0.3114	0.4773	0.1229	1e-09												CEU	1	55074411	55078004	1	110025907	110044476	0.8014	0.3094	0.0927	3.18e-07		10	4427754	4429686	17	36760641	36778704	0.8916	0.9217	0.1997	9e-09
	1	72528637	72535958	15	74678296	74682830	0.1524	0.4817	0.0879	8e-08	CEU	1	72528637	72535958	1	110025907	110044476	0.1562	0.6449	0.098	2.2e-08		1	72528637	72535958	1	110025907	110044476	0.8437	0.3088	0.0827	2.67e-07		10	37858207	37861995	16	2619669	2681813	0.9437	0.925	0.1795	8.4e-08
	2	51780103	51781218	2	183793698	183798067	0.1189	0.0579	0.1021	7e-09		1	150821800	150853218	1	151028547	151035324	0.6152	0.6667	0.1504	0		1	150821800	150853218	1	151028547	151035324	0.3848	0.3333	0.1504	0		10	26727757	26729773	19	20388046	20513074	0.9074	0.9444	0.216	3e-09
	2	183793698	183798067	14	34675767	34681276	0.0576	0.1303	0.0855	1.08e-07		1	72528637	72535958	1	72538673	72583736	0.1524	0.3332	0.36	0		1	72528637	72535958	1	72538673	72583736	0.8476	0.6581	0.3462	0		10	54599860	54609159	22	35273727	35278692	0.9268	0.9451	0.1809	5.1e-08
	2	212894596	212900293	20	62419232	62426597	0.0714	0.1652	0.0831	2.32e-07		1	238460638	238461003	1	238460638	238461502	0.3067	0.7033	0.9225	0		1	238460638	238461003	1	238460638	238461502	0.6933	0.2967	0.9225	0		10	58185524	58196843	19	20388046	20513074	0.9277	0.9458	0.1815	4e-08
	2	212894596	212900293	20	62425139	62426597	0.0714	0.1683	0.0797	4.08e-07		1	72528637	72535958	15	74678296	74682830	0.1524	0.5183	0.0879	8e-08		1	238460638	238461502	21	22576805	22586529	0.7067	0.0545	0.1154	2e-09		11	42769727	42774615	11	42771111	42774681	0.7892	0.7892	1	0
	2	180121607	180130382	4	34462895	34501120	0.0636	0.2758	0.0961	1.8e-08		1	110025907	110044476	6	165647807	165651918	0.3114	0.5227	0.1229	1e-09		1	55074411	55078004	13	31430622	31436423	0.8034	0.0552	0.0889	3.84e-07		11	54725242	54793048	11	54726437	54738787	0.9437	0.9437	1	0
	2	86806581	86807365	12	9525137	9622904	0.6987	0.6378	0.0875	1.74e-07		1	110025907	110044476	7	109218088	109242941	0.3061	0.5714	0.1169	1e-09		1	86174832	86176913	11	49716131	49717264	0.9037	0.0652	0.0987	1.7e-08		11	21804082	21805328	16	70644511	70665594	0.9451	0.9268	0.1809	5.1e-08
	2	146580874	146592386	7	70058925	70064077	0.4601	0.6699	0.1003	1.1e-08		1	208148236	208150607	16	86671164	86672892	0.6087	0.7862	0.0883	1.17e-07		1	208148236	208150607	13	56656271	56665499	0.4	0.1125	0.0845	1.99e-07		11	7769616	7788834	22	35273727	35278692	0.8598	0.9451	0.178	6.5e-08
	2	203608045	203610291	5	177160157	177165211	0.177	0.8503	0.0808	3.37e-07		1	25461733	25534799	2	51780103	51781218	0.4299	0.8811	0.1018	8e-09		1	25461733	25534799	2	51780103	51781218	0.5701	0.1189	0.1018	8e-09		11	55124465	55209585	22	35273727	35278692	0.8963	0.9451	0.1823	4.6e-08
	3	133190847	133195707	15	51572283	51572775	0.3528	0.2209	0.0956	2.4e-08		1	86174832	86176913	11	49716131	49717264	0.0963	0.9348	0.0987	1.7e-08		1	72538673	72583736	6	31388080	31405690	0.3385	0.1366	0.081	3.28e-07		12	11110698	11142827	12	11122722	11142827	0.5333	0.54	0.9735	0
	3	194358067	194365597	10	20890118	20896007	0.6609	0.2593	0.094	3.4e-08		1	238460638	238461502	21	22576805	22586529	0.2893	0.9455	0.0924	7.9e-08		1	55074411	55078004	10	99824936	99827392	0.8217	0.1744	0.9737	0		13	71375556	71378557	13	71375556	71387378	0.7658	0.7658	1	0
	3	100427148	100432111	10	20037021	20038057	0.2439	0.4055	0.0847	1.36e-07		2	51780103	51781218	2	183793698	183798067	0.1189	0.9421	0.1021	7e-09		1	208148236	208150607	16	86671164	86672892	0.377	0.2138	0.1266	0		14	20419448	20490928	20	1505190	1541893	0.9277	0.9157	0.2299	1e-09
	3	191220845	191227315	15	74678296	74682830	0.303	0.4788	0.0783	3.71e-07		2	146580874	146592386	7	70058925	70064077	0.4601	0.3166	0.1203	0		1	17082190	17140083	2	52607972	52637176	0.5752	0.3268	0.1493	0		15	82331721	82334554	15	82333889	82334554	0.7785	0.7785	1	0
	3	133475463	133478374	4	173224311	173229756	0.2919	0.5302	0.0875	3.3e-07		2	86806581	86807365	12	9525137	9622904	0.6987	0.3622	0.0875	1.74e-07		1	110025907	110044476	6	165647807	165651918	0.6499	0.4773	0.1149	3e-09		16	2619669	2681813	16	2638870	2645417	0.9359	0.9359	1	0
	4	9819751	9844366	4	10001452	10009766	0.6999	0.2424	0.6904	0		2	180121607	180130382	4	34462895	34501120	0.0636	0.7242	0.0961	1.8e-08		1	72528637	72535958	15	74678296	74682830	0.8476	0.4817	0.0879	8e-08		16	70644511	70665594	18	14712006	14748540	0.9268	0.9207	0.168	1.53e-07
	4	116385553	116395574	16	19853151	19874863	0.0515	0.1273	0.0834	1.55e-07		2	212894596	212900293	20	62419232	62426597	0.0714	0.8311	0.0801	3.83e-07		1	110025907	110044476	12	11110698	11142827	0.6419	0.539	0.0839	3.68e-07
	4	153010030	153012241	19	41534966	41539338	0.061	0.1799	0.0785	3.88e-07		2	183793698	183798067	14	34675767	34681276	0.0576	0.8697	0.0855	1.08e-07		1	110025907	110044476	6	30570063	30571187	0.643	0.6625	0.1101	3e-09	CEU	1	55074411	55078004	1	110025907	110044476	0.8014	0.6437	0.1019	8.2e-08
	4	63352170	63357704	5	155409350	155421495	0.1788	0.1879	0.0929	3.1e-08		2	4191253	4201042	8	47644741	47655711	0.1813	0.8937	0.0877	1.17e-07		1	110025907	110044476	2	86806581	86807365	0.6543	0.7013	0.1001	2.8e-08		1	72528637	72535958	1	110025907	110044476	0.8437	0.6449	0.098	2.2e-08
	5	103882062	103888503	5	103888272	103888503	0.6472	0.6472	1	0		2	212894596	212900293	7	75192119	75202174	0.0727	0.9455	0.1391	0		2	51780103	51781218	2	183793698	183798067	0.8811	0.0579	0.1021	7e-09		1	150821800	150853218	1	151028547	151035324	0.3848	0.6667	0.1504	0
	5	103882062	103888948	5	103888272	103888503	0.6614	0.6614	1	0		3	133475463	133478374	4	173224311	173229756	0.2919	0.4698	0.0875	3.3e-07		2	183793698	183798067	14	34675767	34681276	0.9424	0.1303	0.0855	1.08e-07		1	72528637	72535958	1	72538673	72583736	0.8476	0.3332	0.36	0
	5	103882062	103888503	5	103882062	103888948	0.6624	0.6624	1	0		3	191220845	191227315	15	74678296	74682830	0.303	0.5212	0.0783	3.71e-07		2	212894596	212900293	20	62419232	62426597	0.9286	0.1652	0.0831	2.32e-07		1	238460638	238461003	1	238460638	238461502	0.6933	0.7033	0.9225	0
	6	32562253	32679939	6	32717276	32739978	0.8018	0.5854	0.3489	0		3	100427148	100432111	10	20037021	20038057	0.2439	0.5945	0.0847	1.36e-07		2	212894596	212900293	20	62425139	62426597	0.9286	0.1683	0.0797	4.08e-07		1	72538673	72583736	6	31388080	31405690	0.3385	0.8634	0.081	3.28e-07
	6	32605094	32679939	6	32717276	32739978	0.7905	0.6081	0.4111	0		3	194358067	194365597	10	20890118	20896007	0.6609	0.7407	0.094	3.4e-08		2	180121607	180130382	4	34462895	34501120	0.9364	0.2758	0.0961	1.8e-08		1	208148236	208150607	16	86671164	86672892	0.377	0.7862	0.1266	0
	6	29959422	29973697	6	29959422	30007126	0.1273	0.1273	1	0		3	133190847	133195707	15	51572283	51572775	0.3528	0.7791	0.0956	2.4e-08		2	86806581	86807365	12	9525137	9622904	0.3013	0.6378	0.0875	1.74e-07		1	208148236	208150607	13	56656271	56665499	0.4	0.8875	0.0845	1.99e-07
	6	29959422	29973697	6	29959422	30007472	0.1273	0.1273	1	0		4	9819751	9844366	4	10001452	10009766	0.6999	0.7576	0.6904	0		2	146580874	146592386	7	70058925	70064077	0.5399	0.6699	0.1003	1.1e-08		1	25461733	25534799	2	51780103	51781218	0.5701	0.8811	0.1018	8e-09
	6	29959422	30007126	6	29959422	30007472	0.1273	0.1273	1	0		4	63352170	63357704	5	155409350	155421495	0.1788	0.8121	0.0929	3.1e-08		2	203608045	203610291	5	177160157	177165211	0.823	0.8503	0.0808	3.37e-07		1	17082190	17140083	2	52607972	52637176	0.5752	0.6732	0.1493	0
	6	32562253	32679939	6	32605094	32679939	0.8212	0.7905	0.8215	0		4	153010030	153012241	19	41534966	41539338	0.061	0.8201	0.0785	3.88e-07		3	133190847	133195707	15	51572283	51572775	0.6472	0.2209	0.0956	2.4e-08		1	110025907	110044476	12	11110698	11142827	0.6419	0.461	0.0839	3.68e-07
	6	34046381	34050683	17	15483424	15487515	0.1159	0.0793	0.098	1.4e-08		4	116385553	116395574	16	19853151	19874863	0.0515	0.8727	0.0834	1.55e-07		3	194358067	194365597	10	20890118	20896007	0.3263	0.2593	0.1265	0		1	110025907	110044476	6	30570063	30571187	0.643	0.3375	0.1101	3e-09
	6	30570063	30571187	9	6691130	6698357	0.6585	0.1524	0.0794	3.33e-07		5	103882062	103888948	5	103888272	103888503	0.6614	0.3354	0.9859	0		3	100427148	100432111	10	20037021	20038057	0.7561	0.4055	0.0847	1.36e-07		1	110025907	110044476	6	165647807	165651918	0.6499	0.5227	0.1149	3e-09
	6	139645437	139648829	7	109218088	109242941	0.1636	0.4333	0.0813	2.23e-07		5	103882062	103888503	5	103882062	103888948	0.6624	0.3376	1	0		3	191220845	191227315	15	74678296	74682830	0.697	0.4788	0.0783	3.71e-07		1	110025907	110044476	2	86806581	86807365	0.6543	0.2987	0.1001	2.8e-08
	6	103844669	103868754	13	49970596	49971729	0.5	0.7683	0.0925	3.6e-08		5	103882062	103888503	5	103888272	103888503	0.6472	0.3528	1	0		3	133475463	133478374	4	173224311	173229756	0.7081	0.5302	0.0875	3.3e-07		1	110025907	110044476	19	58210326	58244108	0.6573	0.8871	0.0887	1.56e-07
	7	125833260	125833851	7	125836509	125836837	0.4658	0.4627	0.9876	0		6	32605094	32679939	6	32717276	32739978	0.7905	0.3919	0.4111	0		4	9819751	9844366	4	10001452	10009766	0.2971	0.2424	0.6763	0		1	238460638	238461502	21	22576805	22586529	0.7067	0.9455	0.1154	2e-09
	7	109218088	109242941	21	18249182	18250201	0.4333	0.2697	0.0827	1.75e-07		6	32562253	32679939	6	32717276	32739978	0.8018	0.4146	0.3489	0		4	116385553	116395574	16	19853151	19874863	0.9485	0.1273	0.0834	1.55e-07		1	55074411	55078004	8	47644741	47655711	0.7979	0.8972	0.0985	1.36e-07
	7	93165330	93168493	8	39351896	39506122	0.2455	0.4818	0.0823	1.88e-07		6	32562253	32679939	6	32605094	32679939	0.8212	0.2095	0.8215	0		4	153010030	153012241	19	41534966	41539338	0.939	0.1799	0.0785	3.88e-07		1	55074411	55078004	13	31430622	31436423	0.8034	0.9448	0.0889	3.84e-07
	8	5583199	5592495	11	49716131	49717264	0.0818	0.0667	0.1081	2e-09		6	32562253	32679939	6	32669797	32705194	0.8049	0.8049	1	0		4	63352170	63357704	5	155409350	155421495	0.8212	0.1879	0.0929	3.1e-08		1	55074411	55078004	10	99824936	99827392	0.8217	0.8256	0.9737	0
	8	5583199	5592495	11	54726437	54738787	0.0781	0.075	0.1038	8e-09		6	32605094	32679939	6	32669797	32705194	0.7905	0.8142	0.7425	0		5	103882062	103888503	5	103888272	103888503	0.3528	0.6472	1	0		1	72528637	72535958	15	74678296	74682830	0.8476	0.5183	0.0879	8e-08
	8	5583199	5592495	11	54725242	54793048	0.0818	0.0818	0.0985	1.2e-08		6	29959422	29973697	6	29959422	30007126	0.1273	0.8727	1	0		5	103882062	103888948	5	103888272	103888503	0.3386	0.6614	1	0		1	86174832	86176913	11	49716131	49717264	0.9037	0.9348	0.0987	1.7e-08
	8	138891980	138894551	12	11398341	11436086	0.0673	0.0881	0.1593	0		6	29959422	29973697	6	29959422	30007472	0.1273	0.8727	1	0		5	103882062	103888503	5	103882062	103888948	0.3376	0.6624	1	0		2	51780103	51781218	2	183793698	183798067	0.8811	0.9421	0.1021	7e-09
	9	29084262	29086271	9	29084549	29087680	0.2222	0.2222	1	0		6	29959422	30007126	6	29959422	30007472	0.1273	0.8727	1	0		6	32562253	32679939	6	32717276	32739978	0.1982	0.5854	0.3489	0		2	86806581	86807365	12	9525137	9622904	0.3013	0.3622	0.0875	1.74e-07
	9	133250747	133255525	18	38309785	38311765	0.0679	0.0648	0.0888	8.2e-08		6	103844669	103868754	13	49970596	49971729	0.5	0.2317	0.0925	3.6e-08		6	32605094	32679939	6	32717276	32739978	0.2095	0.6081	0.4111	0		2	146580874	146592386	7	70058925	70064077	0.5399	0.3166	0.1203	0
	10	70952478	70960784	10	70952492	70960784	0.0732	0.0732	1	0		6	126225385	126228469	17	41521621	41717786	0.183	0.549	0.0859	2.95e-07		6	32669797	32705194	6	32717276	32739978	0.8	0.5818	0.3478	0		2	4191253	4201042	8	47644741	47655711	0.8187	0.8937	0.0877	1.17e-07
	10	107046269	107049160	10	107047028	107049160	0.0793	0.0762	0.9584	0		6	139645437	139648829	7	109218088	109242941	0.1636	0.5667	0.0813	2.23e-07		6	29959422	29973697	6	29959422	30007126	0.8727	0.1273	1	0		2	212894596	212900293	7	75192119	75202174	0.9273	0.9455	0.1391	0
	10	81475459	81489917	12	11122722	11142827	0.3049	0.5122	0.0939	2.9e-08		6	30570063	30571187	9	6691130	6698357	0.6585	0.8476	0.0794	3.33e-07		6	29959422	29973697	6	29959422	30007472	0.8727	0.1273	1	0		2	212894596	212900293	20	62419232	62426597	0.9286	0.8311	0.0801	3.83e-07
	10	81475459	81489917	12	11110698	11142827	0.3133	0.5316	0.1218	1e-09		6	34046381	34050683	17	15483424	15487515	0.1159	0.9207	0.098	1.4e-08		6	29959422	30007126	6	29959422	30007472	0.8727	0.1273	1	0		2	180121607	180130382	4	34462895	34501120	0.9364	0.7242	0.0961	1.8e-08
	11	49716131	49717264	11	54726437	54738787	0.0625	0.075	0.7344	0		7	125833260	125833851	7	125836509	125836837	0.4658	0.5373	0.9876	0		6	32562253	32679939	6	32605094	32679939	0.1683	0.7905	0.7638	0		2	183793698	183798067	14	34675767	34681276	0.9424	0.8697	0.0855	1.08e-07
	11	49716131	49717264	11	54725242	54793048	0.0667	0.0818	0.8016	0		7	93165330	93168493	8	39351896	39506122	0.2455	0.5182	0.0823	1.88e-07		6	74765595	74773741	8	40302954	40308706	0.949	0.0573	0.0831	3.26e-07		3	194358067	194365597	10	20890118	20896007	0.3263	0.7407	0.1265	0
	11	54725242	54793048	11	54726437	54738787	0.0781	0.075	0.9568	0		7	109218088	109242941	21	18249182	18250201	0.4333	0.7303	0.0827	1.75e-07		6	34046381	34050683	17	15483424	15487515	0.8841	0.0793	0.098	1.4e-08		3	133190847	133195707	15	51572283	51572775	0.6472	0.7791	0.0956	2.4e-08
	11	42769727	42774615	11	42771111	42774681	0.2012	0.2012	1	0		7	109969650	109972221	11	42925451	42929829	0.3052	0.8377	0.0882	1.87e-07		6	30570063	30571187	9	6691130	6698357	0.3415	0.1524	0.0794	3.33e-07		3	191220845	191227315	15	74678296	74682830	0.697	0.5212	0.0783	3.71e-07
	12	11110698	11142827	12	11122722	11142827	0.5318	0.5318	1	0		7	125833260	125833851	16	2619669	2681813	0.4645	0.8677	0.1031	1.6e-08		6	139645437	139648829	7	109218088	109242941	0.8364	0.4333	0.0813	2.23e-07		3	133475463	133478374	4	173224311	173229756	0.7081	0.4698	0.0875	3.3e-07
	12	11398341	11436086	17	15483424	15487515	0.0887	0.0806	0.0881	1.74e-07		7	125836509	125836837	16	2619669	2681813	0.4608	0.8693	0.0992	3.6e-08		6	202353	239837	16	32165010	32621907	0.4441	0.4519	0.8906	0		3	100427148	100432111	10	20037021	20038057	0.7561	0.5945	0.0847	1.36e-07
	13	71375556	71378557	13	71375556	71387378	0.5523	0.5523	1	0		8	138891980	138894551	12	11398341	11436086	0.0673	0.8942	0.1243	0		6	243700	324015	16	32165010	32621907	0.1678	0.4591	0.2376	0		4	9819751	9844366	4	10001452	10009766	0.2971	0.7576	0.6763	0
	13	49970596	49971729	19	5461239	5461653	0.7725	0.3766	0.0967	3.2e-08		8	5583199	5592495	11	54725242	54793048	0.0818	0.9182	0.0985	1.2e-08		6	103844669	103868754	13	49970596	49971729	0.5	0.7683	0.0925	3.6e-08		4	63352170	63357704	5	155409350	155421495	0.8212	0.8121	0.0929	3.1e-08
	15	82331721	82334554	15	82333889	82334554	0.1288	0.1288	1	0		8	5583199	5592495	11	54726437	54738787	0.0781	0.925	0.1038	8e-09		7	125833260	125833851	7	125836509	125836837	0.5342	0.4627	0.9876	0		4	153010030	153012241	19	41534966	41539338	0.939	0.8201	0.0785	3.88e-07
	18	61878472	61881930	18	62058414	62062569	0.2606	0.103	0.2675	0		8	5583199	5592495	11	49716131	49717264	0.0818	0.9333	0.1081	2e-09		7	109218088	109242941	21	18249182	18250201	0.5667	0.2697	0.0827	1.75e-07		4	116385553	116395574	16	19853151	19874863	0.9485	0.8727	0.0834	1.55e-07
	20	62419232	62426597	20	62425139	62426597	0.1663	0.1663	1	0		9	29084262	29086271	9	29084549	29087680	0.2222	0.7778	1	0		7	93165330	93168493	8	39351896	39506122	0.7545	0.4818	0.0823	1.88e-07		5	103882062	103888503	5	103882062	103888948	0.3376	0.3376	1	0
												9	133250747	133255525	18	38309785	38311765	0.0679	0.9352	0.0888	8.2e-08		8	47644741	47655711	12	27986760	27988911	0.8962	0.0629	0.0876	1.32e-07		5	103882062	103888948	5	103888272	103888503	0.3386	0.3354	0.9859	0
CHB	1	238460638	238461003	1	238460638	238461502	0.4375	0.4306	0.9721	0		10	107046269	107049160	10	107047028	107049160	0.0793	0.9238	0.9584	0		8	5583199	5592495	11	49716131	49717264	0.9182	0.0667	0.1081	2e-09		5	103882062	103888503	5	103888272	103888503	0.3528	0.3528	1	0
	1	22193102	22203126	16	16538314	16726778	0.0556	0.0575	0.1587	3.98e-07		10	70952478	70960784	10	70952492	70960784	0.0732	0.9268	1	0		8	5583199	5592495	11	54726437	54738787	0.9219	0.075	0.1038	8e-09		6	32562253	32679939	6	32717276	32739978	0.1982	0.4146	0.3489	0
	1	147303148	147523315	19	9135672	9139121	0.1423	0.0915	0.2044	7e-09		10	81475459	81489917	12	11110698	11142827	0.3133	0.4684	0.1218	1e-09		8	5583199	5592495	11	54725242	54793048	0.9182	0.0818	0.0985	1.2e-08		6	32605094	32679939	6	32717276	32739978	0.2095	0.3919	0.4111	0
	3	37954886	37961932	11	106743866	106746393	0.0732	0.2073	0.1681	1.52e-07		10	81475459	81489917	12	11122722	11142827	0.3049	0.4878	0.0939	2.9e-08		8	138891980	138894551	12	11398341	11436086	0.9327	0.0881	0.1593	0		6	32669797	32705194	6	32717276	32739978	0.8	0.4182	0.3478	0
	4	9819751	9844366	4	10001452	10009766	0.5482	0.1446	0.2051	5e-09		11	49716131	49717264	11	54726437	54738787	0.0625	0.925	0.7344	0		9	29084262	29086271	9	29084549	29087680	0.7778	0.2222	1	0		6	202353	239837	6	243700	324015	0.43	0.1567	0.2463	0
	5	103882062	103888503	5	103888272	103888503	0.5926	0.5926	1	0		11	49716131	49717264	11	54725242	54793048	0.0667	0.9182	0.8016	0		9	133250747	133255525	18	38309785	38311765	0.9321	0.0648	0.0888	8.2e-08		6	32562253	32679939	6	32605094	32679939	0.1683	0.2095	0.7638	0
	5	103882062	103888503	5	103882062	103888948	0.609	0.609	1	0		11	42769727	42774615	11	42771111	42774681	0.2012	0.7988	1	0		10	70952478	70960784	10	70952492	70960784	0.9268	0.0732	1	0		6	32562253	32679939	6	32669797	32705194	0.1921	0.8049	0.9807	0
	5	103882062	103888948	5	103888272	103888503	0.609	0.609	1	0		11	54725242	54793048	11	54726437	54738787	0.0781	0.925	0.9568	0		10	107046269	107049160	10	107047028	107049160	0.9207	0.0762	0.9584	0		6	32605094	32679939	6	32669797	32705194	0.2095	0.8142	0.7425	0
	6	32562253	32679939	6	32717276	32739978	0.8675	0.6325	0.263	0		12	11110698	11142827	12	11122722	11142827	0.5318	0.4682	1	0		10	81475459	81489917	12	11122722	11142827	0.6951	0.5122	0.0939	2.9e-08		6	29959422	29973697	6	29959422	30007126	0.8727	0.8727	1	0
	6	32605094	32679939	6	32717276	32739978	0.8938	0.6681	0.2393	1e-09		12	11398341	11436086	17	15483424	15487515	0.0887	0.9194	0.0881	1.74e-07		10	81475459	81489917	12	11110698	11142827	0.6867	0.5316	0.1218	1e-09		6	29959422	29973697	6	29959422	30007472	0.8727	0.8727	1	0
	6	29959422	29973697	6	29959422	30007126	0.1747	0.1807	0.9596	0		13	71375556	71378557	13	71375556	71387378	0.5523	0.4477	1	0		11	49716131	49717264	11	54726437	54738787	0.9375	0.075	0.7344	0		6	29959422	30007126	6	29959422	30007472	0.8727	0.8727	1	0
	6	29959422	29973697	6	29959422	30007472	0.1747	0.1807	0.9596	0		13	49970596	49971729	19	5461239	5461653	0.7725	0.6234	0.0967	3.2e-08		11	49716131	49717264	11	54725242	54793048	0.9333	0.0818	0.8016	0		6	243700	324015	16	32165010	32621907	0.1678	0.5168	0.2156	0
	6	29959422	30007126	6	29959422	30007472	0.1845	0.1845	1	0		15	82331721	82334554	15	82333889	82334554	0.1288	0.8712	1	0		11	54725242	54793048	11	54726437	54738787	0.9219	0.075	0.9568	0		6	30570063	30571187	9	6691130	6698357	0.3415	0.8476	0.0794	3.33e-07
	6	32562253	32679939	6	32605094	32679939	0.8889	0.8889	1	0		18	61878472	61881930	18	62058414	62062569	0.2606	0.897	0.2675	0		11	42769727	42774615	11	42771111	42774681	0.7988	0.2012	1	0		6	202353	239837	16	32165010	32621907	0.4441	0.5333	0.8624	0
	7	125833260	125833851	7	125836509	125836837	0.5298	0.5298	1	0		20	62419232	62426597	20	62425139	62426597	0.1663	0.83	0.9735	0		12	11110698	11142827	12	11122722	11142827	0.4682	0.5318	1	0		6	103844669	103868754	13	49970596	49971729	0.5	0.2317	0.0925	3.6e-08
	7	247723	253709	11	54726437	54738787	0.2619	0.2321	0.1529	4.01e-07													13	71375556	71378557	13	71375556	71387378	0.4477	0.5523	1	0		6	126225385	126228469	17	41521621	41717786	0.817	0.549	0.0859	2.95e-07
	7	109218088	109242941	10	81425093	81489917	0.2917	0.2342	0.1492	5.52e-07	CHB	1	238460638	238461003	1	238460638	238461502	0.4375	0.5694	0.9721	0		13	49970596	49971729	19	5461239	5461653	0.2208	0.3766	0.0862	1.81e-07		6	139645437	139648829	7	109218088	109242941	0.8364	0.5667	0.0813	2.23e-07
	7	62326783	62416532	15	82331721	82334554	0.1845	0.3095	0.2073	4e-09		1	213560092	213565727	15	28277730	28582231	0.0964	0.0796	0.2334	0		15	82331721	82334554	15	82333889	82334554	0.8712	0.1288	1	0		6	34046381	34050683	17	15483424	15487515	0.8841	0.9207	0.098	1.4e-08
	7	62326783	62416532	15	82333889	82334554	0.1845	0.3095	0.2073	4e-09		1	147303148	147523315	19	9135672	9139121	0.1423	0.9085	0.2044	7e-09		16	2619669	2681813	16	2638870	2645417	0.881	0.119	1	0		6	74765595	74773741	8	40302954	40308706	0.949	0.9427	0.0831	3.26e-07
	8	15446378	15457818	10	99824936	99827392	0.0704	0.2042	0.2116	4.2e-08		2	89639248	89915429	18	14712006	14748540	0.05	0.825	0.1665	2.45e-07		18	61878472	61881930	18	62058414	62062569	0.7394	0.103	0.2675	0		7	125833260	125833851	7	125836509	125836837	0.5342	0.5373	0.9876	0
	9	29084262	29086271	9	29084549	29087680	0.5422	0.5422	1	0		3	37954886	37961932	11	106743866	106746393	0.0732	0.7927	0.1681	1.52e-07		20	62419232	62426597	20	62425139	62426597	0.83	0.1663	0.9735	0		7	125833260	125833851	16	2619669	2681813	0.5355	0.8677	0.1031	1.6e-08
	10	70952478	70960784	10	70952492	70960784	0.4036	0.4036	1	0		4	9819751	9844366	4	10001452	10009766	0.5482	0.8554	0.2051	5e-09													7	125836509	125836837	16	2619669	2681813	0.5392	0.8693	0.0992	3.6e-08
	11	49716131	49717264	11	54726437	54738787	0.1786	0.2321	0.6542	0		5	103882062	103888503	5	103888272	103888503	0.5926	0.4074	1	0	CHB	1	238460638	238461003	1	238460638	238461502	0.5625	0.4306	0.9721	0		7	109218088	109242941	21	18249182	18250201	0.5667	0.7303	0.0827	1.75e-07
	11	49716131	49717264	11	54725242	54793048	0.1747	0.2349	0.6893	0		5	103882062	103888503	5	103882062	103888948	0.609	0.391	1	0		1	22193102	22203126	16	16538314	16726778	0.9444	0.0575	0.1587	3.98e-07		7	109969650	109972221	11	42925451	42929829	0.6948	0.8377	0.0882	1.87e-07
	11	54726437	54738787	11	55124465	55209585	0.2321	0.4048	0.1636	1.59e-07		5	103882062	103888948	5	103888272	103888503	0.609	0.391	1	0		1	55074411	55078004	8	15446378	15457818	0.8607	0.0656	0.3052	1e-09		7	93165330	93168493	8	39351896	39506122	0.7545	0.5182	0.0823	1.88e-07
	11	54725242	54793048	11	55124465	55209585	0.2349	0.3976	0.2027	7e-09		6	32562253	32679939	6	32717276	32739978	0.8675	0.3675	0.263	0		1	147303148	147523315	19	9135672	9139121	0.8434	0.0915	0.1783	6.4e-08		8	47644741	47655711	12	27986760	27988911	0.8962	0.9371	0.0876	1.32e-07
	11	42769727	42774615	11	42771111	42774681	0.2202	0.2202	1	0		6	32605094	32679939	6	32717276	32739978	0.8938	0.32	0.1764	1.08e-07		1	55074411	55078004	10	99824936	99827392	0.8621	0.1466	0.9318	0		8	5583199	5592495	11	54725242	54793048	0.9182	0.9182	0.0985	1.2e-08
	11	54725242	54793048	11	54726437	54738787	0.2349	0.2289	0.9667	0		6	29959422	29973697	6	29959422	30007126	0.1747	0.8193	0.9596	0		1	17082190	17140083	12	33277097	33286685	0.3476	0.7759	0.1538	5.1e-07		8	5583199	5592495	11	49716131	49717264	0.9182	0.9333	0.1081	2e-09
	12	33191058	33198641	12	33277097	33286685	0.1012	0.7798	0.1697	9.4e-08		6	29959422	29973697	6	29959422	30007472	0.1747	0.8193	0.9596	0		3	37954886	37961932	11	106743866	106746393	0.9268	0.2073	0.1681	1.52e-07		8	5583199	5592495	11	54726437	54738787	0.9219	0.925	0.1038	8e-09
	12	11110698	11142827	12	11122722	11142827	0.2284	0.2284	1	0		6	29959422	30007126	6	29959422	30007472	0.1845	0.8155	1	0		4	9819751	9844366	4	10001452	10009766	0.4518	0.1446	0.2051	5e-09		8	138891980	138894551	12	11398341	11436086	0.9327	0.8942	0.1243	0
	13	71375556	71378557	13	71375556	71387378	0.0641	0.0641	1	0		6	32562253	32679939	6	32669797	32705194	0.8631	0.8631	1	0		5	103882062	103888503	5	103888272	103888503	0.4074	0.5926	1	0		9	29084262	29086271	9	29084549	29087680	0.7778	0.7778	1	0
	15	82331721	82334554	15	82333889	82334554	0.3095	0.3095	1	0		6	32562253	32679939	6	32605094	32679939	0.8889	0.1111	1	0		5	103882062	103888503	5	103882062	103888948	0.391	0.609	1	0		9	133250747	133255525	18	38309785	38311765	0.9321	0.9352	0.0888	8.2e-08
	16	16538314	16726778	16	18478553	18658709	0.05	0.05	1	0		6	32605094	32679939	6	32669797	32705194	0.8889	0.8827	0.9408	0		5	103882062	103888948	5	103888272	103888503	0.391	0.609	1	0		10	107046269	107049160	10	107047028	107049160	0.9207	0.9238	0.9584	0
	16	18478553	18658709	20	62419232	62426597	0.05	0.1687	0.1871	4.4e-08		7	125833260	125833851	7	125836509	125836837	0.5298	0.4583	0.9533	0		6	32562253	32679939	6	32717276	32739978	0.1325	0.6325	0.263	0		10	70952478	70960784	10	70952492	70960784	0.9268	0.9268	1	0
	20	62419232	62426597	20	62425139	62426597	0.1605	0.1605	1	0		7	62326783	62416532	15	82331721	82334554	0.1845	0.6905	0.2073	4e-09		6	32605094	32679939	6	32717276	32739978	0.1062	0.6681	0.2393	1e-09		10	81475459	81489917	12	11110698	11142827	0.6867	0.4684	0.1218	1e-09
												7	62326783	62416532	15	82333889	82334554	0.1845	0.6905	0.2073	4e-09		6	32669797	32705194	6	32717276	32739978	0.8675	0.6325	0.263	0		10	81475459	81489917	12	11122722	11142827	0.6951	0.4878	0.0939	2.9e-08
CHD	1	72538673	72583736	1	110025907	110044476	0.9118	0.2916	0.1639	1.3e-07		7	247723	253709	11	54726437	54738787	0.2619	0.7679	0.1529	4.01e-07		6	29959422	29973697	6	29959422	30007126	0.8253	0.1807	0.9596	0		11	49716131	49717264	11	54726437	54738787	0.9375	0.925	0.7344	0
	1	238460638	238461003	1	238460638	238461502	0.3243	0.3041	0.9102	0		8	15446378	15457818	10	99824936	99827392	0.0704	0.7958	0.2116	4.2e-08		6	29959422	29973697	6	29959422	30007472	0.8253	0.1807	0.9596	0		11	49716131	49717264	11	54725242	54793048	0.9333	0.9182	0.8016	0
	1	12764515	12894420	3	37954886	37961932	0.0536	0.0774	0.1665	1.23e-07		9	29084262	29086271	9	29084549	29087680	0.5422	0.4578	1	0		6	29959422	30007126	6	29959422	30007472	0.8155	0.1845	1	0		11	42769727	42774615	11	42771111	42774681	0.7988	0.7988	1	0
	1	110025907	110044476	10	81425093	81489917	0.2898	0.2918	0.1682	9e-08		9	138195889	138198544	16	16538314	16726778	0.2407	0.9103	0.1918	2.5e-08		6	32562253	32679939	6	32605094	32679939	0.1049	0.8889	0.9379	0		11	54725242	54793048	11	54726437	54738787	0.9219	0.925	0.9568	0
	1	110025907	110044476	3	205022	207800	0.2933	0.3571	0.1564	2.95e-07		10	70952478	70960784	10	70952492	70960784	0.4036	0.5964	1	0		6	30570063	30571187	13	33032809	33041447	0.3172	0.1235	0.1565	4.76e-07		12	11110698	11142827	12	11122722	11142827	0.4682	0.4682	1	0
	1	238460638	238461003	7	125836509	125836837	0.3289	0.5132	0.1799	1.7e-07		11	49716131	49717264	11	54726437	54738787	0.1786	0.7679	0.6542	0		6	202353	239837	16	32165010	32621907	0.5	0.5533	0.8074	0		13	71375556	71378557	13	71375556	71387378	0.4477	0.4477	1	0
	1	238460638	238461003	7	125833260	125833851	0.3311	0.527	0.1993	5.6e-08		11	49716131	49717264	11	54725242	54793048	0.1747	0.7651	0.6893	0		6	243700	324015	16	32165010	32621907	0.2256	0.5561	0.2325	1e-09		13	49970596	49971729	19	5461239	5461653	0.2208	0.6234	0.0862	1.81e-07
	1	238460638	238461502	7	125833260	125833851	0.2867	0.54	0.1706	4.23e-07		11	54726437	54738787	11	55124465	55209585	0.2321	0.5952	0.1636	1.59e-07		7	125833260	125833851	7	125836509	125836837	0.4702	0.5298	1	0		15	82331721	82334554	15	82333889	82334554	0.8712	0.8712	1	0
	1	208148236	208150607	13	49970596	49971729	0.5063	0.8505	0.1714	1.94e-07		11	54725242	54793048	11	55124465	55209585	0.2349	0.6024	0.2027	7e-09		7	70058925	70064077	14	43570867	43600472	0.2071	0.0875	0.1704	1.77e-07		16	2619669	2681813	16	2638870	2645417	0.881	0.881	1	0
	2	123192888	123198771	4	98391437	98404155	0.3869	0.119	0.1681	1.07e-07		11	42769727	42774615	11	42771111	42774681	0.2202	0.7798	1	0		7	247723	253709	11	54726437	54738787	0.7381	0.2321	0.1529	4.01e-07		18	61878472	61881930	18	62058414	62062569	0.7394	0.897	0.2675	0
	5	103882062	103888948	5	103888272	103888503	0.5471	0.5471	1	0		11	54725242	54793048	11	54726437	54738787	0.2349	0.7711	0.9667	0		7	109218088	109242941	10	81425093	81489917	0.7083	0.2342	0.1492	5.52e-07		20	62419232	62426597	20	62425139	62426597	0.83	0.83	1	0
	5	103882062	103888503	5	103882062	103888948	0.5476	0.5476	1	0		12	33191058	33198641	12	33277097	33286685	0.1012	0.2202	0.1697	9.4e-08		7	62326783	62416532	15	82331721	82334554	0.8155	0.3095	0.2073	4e-09
	5	103882062	103888503	5	103888272	103888503	0.5476	0.5476	1	0		12	11110698	11142827	12	11122722	11142827	0.2284	0.7716	1	0		7	62326783	62416532	15	82333889	82334554	0.8155	0.3095	0.2073	4e-09	CHB	1	238460638	238461003	1	238460638	238461502	0.5625	0.5694	0.9721	0
	5	42665755	42666741	17	15483424	15487515	0.1524	0.122	0.1803	5.4e-08		13	71375556	71378557	13	71375556	71387378	0.0641	0.9359	1	0		8	15446378	15457818	10	99824936	99827392	0.9296	0.2042	0.2116	4.2e-08		1	213560092	213565727	15	28277730	28582231	0.9036	0.0796	0.2334	0
	5	177160157	177165211	10	81475459	81489917	0.6173	0.7593	0.1608	3.32e-07		15	82331721	82334554	15	82333889	82334554	0.3095	0.6905	1	0		9	29084262	29086271	9	29084549	29087680	0.4578	0.5422	1	0		1	17082190	17140083	12	33277097	33286685	0.3476	0.2225	0.1525	5.72e-07
	6	32562253	32679939	6	32717276	32739978	0.8294	0.6795	0.436	0		16	16538314	16726778	16	18478553	18658709	0.05	0.95	1	0		10	70952478	70960784	10	70952492	70960784	0.5964	0.4036	1	0		1	55074411	55078004	10	99824936	99827392	0.8621	0.8534	0.9318	0
	6	32605094	32679939	6	32717276	32739978	0.8214	0.6853	0.4734	0		16	18478553	18658709	20	62419232	62426597	0.05	0.825	0.2481	0		11	49716131	49717264	11	54726437	54738787	0.8214	0.2321	0.6542	0		1	147303148	147523315	19	9135672	9139121	0.8434	0.9085	0.1783	6.4e-08
	6	29959422	30007126	6	29959422	30007472	0.1726	0.1726	1	0		16	16538314	16726778	20	62419232	62426597	0.0596	0.8203	0.2009	2.2e-08		11	49716131	49717264	11	54725242	54793048	0.8253	0.2349	0.6893	0		1	55074411	55078004	8	15446378	15457818	0.8607	0.9344	0.3052	1e-09
	6	29959422	29973697	6	29959422	30007126	0.1747	0.1747	1	0		20	62419232	62426597	20	62425139	62426597	0.1605	0.8395	1	0		11	54726437	54738787	11	55124465	55209585	0.7679	0.4048	0.1636	1.59e-07		2	89639248	89915429	18	14712006	14748540	0.95	0.825	0.1665	2.45e-07
	6	29959422	29973697	6	29959422	30007472	0.1747	0.1747	1	0													11	54725242	54793048	11	55124465	55209585	0.7651	0.3976	0.2027	7e-09		3	37954886	37961932	11	106743866	106746393	0.9268	0.7927	0.1681	1.52e-07
	6	32562253	32679939	6	32605094	32679939	0.8274	0.8214	0.9597	0	CHD	1	72538673	72583736	1	110025907	110044476	0.9118	0.6697	0.1767	4.2e-08		11	42769727	42774615	11	42771111	42774681	0.7798	0.2202	1	0		4	9819751	9844366	4	10001452	10009766	0.4518	0.8554	0.2051	5e-09
	7	247723	253709	7	70058925	70064077	0.3642	0.6667	0.1593	3.78e-07		1	238460638	238461003	1	238460638	238461502	0.3243	0.6959	0.9102	0		11	54725242	54793048	11	54726437	54738787	0.7651	0.2289	0.9667	0		5	103882062	103888503	5	103882062	103888948	0.391	0.391	1	0
	7	125833260	125833851	7	125836509	125836837	0.537	0.537	1	0		1	112496243	112498913	13	49970596	49971729	0.3824	0.1358	0.1568	2.44e-07		12	33191058	33198641	12	33277097	33286685	0.8988	0.7798	0.1697	9.4e-08		5	103882062	103888948	5	103888272	103888503	0.391	0.391	1	0
	7	247723	253709	11	101103070	101103174	0.358	0.358	0.1896	3e-08		1	238460638	238461502	7	125833260	125833851	0.2867	0.46	0.1706	4.23e-07		12	11110698	11142827	12	11122722	11142827	0.7716	0.2284	1	0		5	103882062	103888503	5	103888272	103888503	0.4074	0.4074	1	0
	9	29084262	29086271	9	29084549	29087680	0.3675	0.3614	0.9743	0		1	238460638	238461003	7	125833260	125833851	0.3311	0.473	0.1993	5.6e-08		13	71375556	71378557	13	71375556	71387378	0.9359	0.0641	1	0		6	243700	324015	6	103844669	103868754	0.1845	0.2183	0.1637	1.85e-07
	10	70952478	70960784	10	70952492	70960784	0.4096	0.4036	0.9753	0		1	238460638	238461003	7	125836509	125836837	0.3289	0.4868	0.1799	1.7e-07		15	82331721	82334554	15	82333889	82334554	0.6905	0.3095	1	0		6	32605094	32679939	6	32717276	32739978	0.1062	0.32	0.1764	1.08e-07
	10	81425093	81489917	19	5461239	5461653	0.2949	0.5662	0.1644	2.91e-07		1	110025907	110044476	3	205022	207800	0.2933	0.6429	0.1564	2.95e-07		16	16538314	16726778	16	18478553	18658709	0.9187	0.05	0.5951	0		6	32562253	32679939	6	32717276	32739978	0.1325	0.3675	0.263	0
	11	49716131	49717264	11	55124465	55209585	0.2083	0.369	0.1539	3.67e-07		1	12764515	12894420	3	37954886	37961932	0.0536	0.9226	0.1665	1.23e-07		16	18478553	18658709	20	62419232	62426597	0.95	0.1687	0.1871	4.4e-08		6	32669797	32705194	6	32717276	32739978	0.8675	0.3675	0.263	0
	11	49716131	49717264	11	54726437	54738787	0.2083	0.2976	0.6211	0		2	123192888	123198771	4	98391437	98404155	0.3869	0.881	0.1681	1.07e-07		16	16538314	16726778	20	62419232	62426597	0.9065	0.1732	0.1815	1.03e-07		6	202353	239837	6	243700	324015	0.4936	0.2244	0.2968	0
	11	49716131	49717264	11	54725242	54793048	0.2073	0.2927	0.6321	0		4	189674080	189674443	5	19411830	19412007	0.1923	0.4038	0.1953	3.4e-08		20	62419232	62426597	20	62425139	62426597	0.8395	0.1605	1	0		6	32562253	32679939	6	32605094	32679939	0.1049	0.1111	0.9379	0
	11	54726437	54738787	11	55124465	55209585	0.3	0.3706	0.2523	0		5	103882062	103888503	5	103882062	103888948	0.5476	0.4524	1	0													6	29959422	30007126	6	29959422	30007472	0.8155	0.8155	1	0
	11	54725242	54793048	11	55124465	55209585	0.2952	0.3735	0.2497	0		5	103882062	103888503	5	103888272	103888503	0.5476	0.4524	1	0	CHD	1	72538673	72583736	1	110025907	110044476	0.0882	0.2916	0.1639	1.3e-07		6	29959422	29973697	6	29959422	30007126	0.8253	0.8193	0.9596	0
	11	42769727	42774615	11	42771111	42774681	0.1747	0.1747	1	0		5	103882062	103888948	5	103888272	103888503	0.5471	0.4529	1	0		1	238460638	238461003	1	238460638	238461502	0.6757	0.3041	0.9102	0		6	29959422	29973697	6	29959422	30007472	0.8253	0.8193	0.9596	0
	11	54725242	54793048	11	54726437	54738787	0.2952	0.2952	1	0		5	177160157	177165211	10	81475459	81489917	0.6173	0.2407	0.1608	3.32e-07		1	12764515	12894420	3	37954886	37961932	0.9464	0.0774	0.1665	1.23e-07		6	32562253	32679939	6	32669797	32705194	0.1369	0.8631	1	0
	12	33191058	33198641	12	33277097	33286685	0.1294	0.7412	0.261	0		5	42665755	42666741	17	15483424	15487515	0.1524	0.878	0.1803	5.4e-08		1	110025907	110044476	10	81425093	81489917	0.6733	0.2918	0.1999	6e-09		6	32605094	32679939	6	32669797	32705194	0.1111	0.8827	0.9408	0
	12	11110698	11142827	12	11122722	11142827	0.2012	0.2012	1	0		6	32605094	32679939	6	32717276	32739978	0.8214	0.302	0.5025	0		1	110025907	110044476	3	205022	207800	0.6694	0.3571	0.1923	1.3e-08		6	243700	324015	16	32165010	32621907	0.2256	0.4243	0.2147	3e-09
	13	71375556	71378557	13	109471611	109473200	0.0904	0.0663	0.1596	2.65e-07		6	32562253	32679939	6	32717276	32739978	0.8294	0.3116	0.4543	0		1	238460638	238461003	7	125836509	125836837	0.6711	0.5132	0.1799	1.7e-07		6	202353	239837	16	32165010	32621907	0.5	0.4259	0.7419	0
	13	71375556	71387378	13	109471611	109473200	0.0904	0.0663	0.1596	2.65e-07		6	32562253	32679939	6	32605094	32679939	0.8274	0.1786	0.9597	0		1	238460638	238461003	7	125833260	125833851	0.6689	0.527	0.1993	5.6e-08		6	30570063	30571187	13	33032809	33041447	0.3172	0.8765	0.1565	4.76e-07
	13	71375556	71378557	13	71375556	71387378	0.0882	0.0882	1	0		6	29959422	29973697	6	29959422	30007126	0.1747	0.8253	1	0		1	238460638	238461502	7	125833260	125833851	0.7133	0.54	0.1706	4.23e-07		7	125833260	125833851	7	125836509	125836837	0.4702	0.4583	0.9533	0
	13	109471611	109473200	17	15483424	15487515	0.0663	0.1205	0.1529	4.71e-07		6	29959422	29973697	6	29959422	30007472	0.1747	0.8253	1	0		1	208148236	208150607	13	49970596	49971729	0.4937	0.8505	0.1714	1.94e-07		7	62326783	62416532	15	82331721	82334554	0.8155	0.6905	0.2073	4e-09
	15	82331721	82334554	15	82333889	82334554	0.3171	0.3171	1	0		6	29959422	30007126	6	29959422	30007472	0.1726	0.8274	1	0		2	123192888	123198771	4	98391437	98404155	0.6131	0.119	0.1681	1.07e-07		7	62326783	62416532	15	82333889	82334554	0.8155	0.6905	0.2073	4e-09
	16	16538314	16726778	16	18478553	18658709	0.0784	0.0602	0.7533	0		6	32605094	32679939	6	32669797	32705194	0.8214	0.8274	0.9597	0		4	134352228	134352498	5	42665755	42666741	0.9451	0.1524	0.157	3.91e-07		7	142156294	142167486	10	81425093	81489917	0.2513	0.7263	0.1517	4.47e-07
	20	62419232	62426597	20	62425139	62426597	0.1875	0.1875	1	0		6	32562253	32679939	6	32669797	32705194	0.8294	0.8294	1	0		4	63352170	63357704	11	106743866	106746393	0.5888	0.1882	0.1528	3.44e-07		7	247723	253709	11	54726437	54738787	0.7381	0.7679	0.1529	4.01e-07
												6	54039043	54039829	21	43794765	43797240	0.4146	0.189	0.1651	1.96e-07		5	103882062	103888948	5	103888272	103888503	0.4529	0.5471	1	0		7	70058925	70064077	14	43570867	43600472	0.2071	0.9125	0.1704	1.77e-07
GIH	1	150821800	150853218	1	151028547	151035324	0.6092	0.2356	0.154	2.25e-07		7	247723	253709	7	70058925	70064077	0.3642	0.3025	0.2484	0		5	103882062	103888503	5	103882062	103888948	0.4524	0.5476	1	0		8	15446378	15457818	10	99824936	99827392	0.9296	0.7958	0.2116	4.2e-08
	1	238460638	238461003	1	238460638	238461502	0.2941	0.2941	1	0		7	125833260	125833851	7	125836509	125836837	0.537	0.463	1	0		5	103882062	103888503	5	103888272	103888503	0.4524	0.5476	1	0		9	29084262	29086271	9	29084549	29087680	0.4578	0.4578	1	0
	1	111178889	111189749	16	163618	165653	0.1047	0.0698	0.1578	1.89e-07		7	247723	253709	11	101103070	101103174	0.358	0.642	0.1896	3e-08		5	42665755	42666741	17	15483424	15487515	0.8476	0.122	0.1803	5.4e-08		9	138195889	138198544	16	16538314	16726778	0.7593	0.9103	0.1918	2.5e-08
	2	44320603	44321576	8	129832317	129833267	0.2414	0.495	0.1669	7.1e-08		8	23460730	23463850	10	81425093	81489917	0.494	0.6746	0.1858	2.3e-08		5	177160157	177165211	10	81475459	81489917	0.3827	0.7593	0.1608	3.32e-07		10	70952478	70960784	10	70952492	70960784	0.5964	0.5964	1	0
	3	194358067	194365597	7	141693581	141720893	0.75	0.3624	0.1777	1.4e-07		9	29084262	29086271	9	29084549	29087680	0.3675	0.6386	0.9743	0		6	32562253	32679939	6	32717276	32739978	0.1706	0.6795	0.436	0		11	49716131	49717264	11	54726437	54738787	0.8214	0.7679	0.6542	0
	4	9819751	9844366	4	10001452	10009766	0.6761	0.1648	0.273	0		10	70952478	70960784	10	70952492	70960784	0.4096	0.5964	0.9753	0		6	32605094	32679939	6	32717276	32739978	0.1786	0.6853	0.4734	0		11	49716131	49717264	11	54725242	54793048	0.8253	0.7651	0.6893	0
	4	9819751	9844366	11	101103070	101103174	0.6782	0.7409	0.166	7.7e-08		10	81425093	81489917	19	5461239	5461653	0.2949	0.4301	0.1687	2.04e-07		6	32669797	32705194	6	32717276	32739978	0.8294	0.6795	0.436	0		11	54726437	54738787	11	55124465	55209585	0.7679	0.5952	0.1636	1.59e-07
	5	103882062	103888948	5	103888272	103888503	0.767	0.7614	0.969	0		11	49716131	49717264	11	55124465	55209585	0.2083	0.631	0.1539	3.67e-07		6	29959422	30007126	6	29959422	30007472	0.8274	0.1726	1	0		11	54725242	54793048	11	55124465	55209585	0.7651	0.6024	0.2027	7e-09
	5	103882062	103888503	5	103882062	103888948	0.7733	0.7733	1	0		11	49716131	49717264	11	54726437	54738787	0.2083	0.7024	0.6211	0		6	29959422	29973697	6	29959422	30007126	0.8253	0.1747	1	0		11	54725242	54793048	11	54726437	54738787	0.7651	0.7711	0.9667	0
	5	103882062	103888503	5	103888272	103888503	0.7733	0.7733	1	0		11	49716131	49717264	11	54725242	54793048	0.2073	0.7073	0.6321	0		6	29959422	29973697	6	29959422	30007472	0.8253	0.1747	1	0		11	42769727	42774615	11	42771111	42774681	0.7798	0.7798	1	0
	5	103882062	103888503	12	9525137	9622904	0.7907	0.564	0.2047	3e-09		11	54726437	54738787	11	55124465	55209585	0.3	0.6294	0.2523	0		6	32562253	32679939	6	32605094	32679939	0.1726	0.8214	0.9597	0		12	33191058	33198641	12	33277097	33286685	0.8988	0.2202	0.1697	9.4e-08
	5	103888272	103888503	12	9525137	9622904	0.7798	0.5739	0.2097	1e-09		11	54725242	54793048	11	55124465	55209585	0.2952	0.6265	0.2497	0		6	243700	324015	8	13854600	13859608	0.245	0.1333	0.1713	4e-07		12	11110698	11142827	12	11122722	11142827	0.7716	0.7716	1	0
	5	103882062	103888948	12	9525137	9622904	0.7856	0.5739	0.2027	2e-09		11	54725242	54793048	11	54726437	54738787	0.2952	0.7048	1	0		6	243700	324015	16	32165010	32621907	0.2727	0.6146	0.1806	1.34e-07		13	71375556	71378557	13	71375556	71387378	0.9359	0.9359	1	0
	6	32562253	32679939	6	32717276	32739978	0.7442	0.5	0.3438	0		11	42769727	42774615	11	42771111	42774681	0.1747	0.8253	1	0		6	202353	239837	16	32165010	32621907	0.6149	0.6339	0.8485	0		15	82331721	82334554	15	82333889	82334554	0.6905	0.6905	1	0
	6	32605094	32679939	6	32717276	32739978	0.7439	0.5183	0.3704	0		11	21804082	21805328	18	14712006	14748540	0.0741	0.784	0.1558	5.07e-07		7	247723	253709	7	70058925	70064077	0.6358	0.6667	0.1593	3.78e-07		16	16538314	16726778	16	18478553	18658709	0.9187	0.95	0.5951	0
	6	29959422	29973697	6	29959422	30007126	0.1307	0.1307	1	0		12	33191058	33198641	12	33277097	33286685	0.1294	0.2588	0.261	0		7	125833260	125833851	7	125836509	125836837	0.463	0.537	1	0		16	16538314	16726778	20	62419232	62426597	0.9065	0.8203	0.2235	4e-09
	6	29959422	29973697	6	29959422	30007472	0.1307	0.1307	1	0		12	11110698	11142827	12	11122722	11142827	0.2012	0.7988	1	0		7	247723	253709	11	101103070	101103174	0.642	0.358	0.1896	3e-08		16	18478553	18658709	20	62419232	62426597	0.95	0.825	0.2481	0
	6	29959422	30007126	6	29959422	30007472	0.1307	0.1307	1	0		13	71375556	71378557	13	109471611	109473200	0.0904	0.9337	0.1596	2.65e-07		8	129832317	129833267	9	129221707	129225206	0.301	0.2405	0.1865	5.7e-08		20	62419232	62426597	20	62425139	62426597	0.8395	0.8395	1	0
	6	32562253	32679939	6	32605094	32679939	0.7684	0.75	0.9043	0		13	71375556	71387378	13	109471611	109473200	0.0904	0.9337	0.1596	2.65e-07		9	29084262	29086271	9	29084549	29087680	0.6325	0.3614	0.9743	0
	6	126225385	126228469	9	28037588	28040777	0.0517	0.069	0.184	1.5e-08		13	71375556	71378557	13	71375556	71387378	0.0882	0.9118	1	0		10	70952478	70960784	10	70952492	70960784	0.5904	0.4036	0.9753	0	CHD	1	72538673	72583736	1	110025907	110044476	0.0882	0.6697	0.1767	4.2e-08
	7	125833260	125833851	7	125836509	125836837	0.5575	0.5575	1	0		13	33032809	33041447	18	14712006	14748540	0.1899	0.7785	0.1618	4.27e-07		11	49716131	49717264	11	55124465	55209585	0.7917	0.369	0.1539	3.67e-07		1	238460638	238461003	1	238460638	238461502	0.6757	0.6959	0.9102	0
	8	55371601	55373671	10	31287148	31291785	0.0747	0.1207	0.2308	0		13	109471611	109473200	17	15483424	15487515	0.0663	0.8795	0.1529	4.71e-07		11	49716131	49717264	11	54726437	54738787	0.7917	0.2976	0.6211	0		1	112496243	112498913	13	49970596	49971729	0.6176	0.1358	0.1568	2.44e-07
	9	29084262	29086271	9	29084549	29087680	0.2151	0.2151	1	0		15	82331721	82334554	15	82333889	82334554	0.3171	0.6829	1	0		11	49716131	49717264	11	54725242	54793048	0.7927	0.2927	0.6321	0		1	238460638	238461502	7	125833260	125833851	0.7133	0.46	0.1706	4.23e-07
	10	70952478	70960784	10	70952492	70960784	0.0625	0.0625	1	0		16	16538314	16726778	16	18478553	18658709	0.0784	0.9398	0.7533	0		11	54726437	54738787	11	55124465	55209585	0.7	0.3706	0.2523	0		1	238460638	238461003	7	125833260	125833851	0.6689	0.473	0.1993	5.6e-08
	10	107046269	107049160	10	107047028	107049160	0.1218	0.1218	1	0		20	62419232	62426597	20	62425139	62426597	0.1875	0.8125	1	0		11	54725242	54793048	11	55124465	55209585	0.7048	0.3735	0.2497	0		1	238460638	238461003	7	125836509	125836837	0.6711	0.4868	0.1799	1.7e-07
	11	49716131	49717264	11	54726437	54738787	0.3274	0.3214	0.5755	0													11	42769727	42774615	11	42771111	42774681	0.8253	0.1747	1	0		1	110025907	110044476	3	205022	207800	0.6694	0.6429	0.1923	1.3e-08
	11	49716131	49717264	11	54725242	54793048	0.3314	0.3372	0.6334	0	GIH	1	150821800	150853218	1	151028547	151035324	0.6092	0.7644	0.154	2.25e-07		11	54725242	54793048	11	54726437	54738787	0.7048	0.2952	1	0		1	12764515	12894420	3	37954886	37961932	0.9464	0.9226	0.1665	1.23e-07
	11	42769727	42774615	11	42771111	42774681	0.2701	0.2701	1	0		1	238460638	238461003	1	238460638	238461502	0.2941	0.7059	1	0		12	33191058	33198641	12	33277097	33286685	0.8706	0.7412	0.261	0		2	123192888	123198771	4	98391437	98404155	0.6131	0.881	0.1681	1.07e-07
	11	54725242	54793048	11	54726437	54738787	0.3293	0.3232	0.9726	0		1	111178889	111189749	16	163618	165653	0.1047	0.9302	0.1578	1.89e-07		12	11110698	11142827	12	11122722	11142827	0.7988	0.2012	1	0		4	189674080	189674443	5	19411830	19412007	0.8077	0.4038	0.1953	3.4e-08
	12	11122722	11142827	12	11398341	11436086	0.25	0.0635	0.2036	3.32e-07		2	44320603	44321576	8	129832317	129833267	0.2414	0.487	0.2232	0		13	71375556	71378557	13	109471611	109473200	0.9096	0.0663	0.1596	2.65e-07		4	63352170	63357704	11	106743866	106746393	0.5888	0.8118	0.1528	3.44e-07
	12	11110698	11142827	12	11398341	11436086	0.2656	0.0715	0.213	1.78e-07		2	24455015	24465231	18	61352708	61358253	0.0517	0.9253	0.1642	9e-08		13	71375556	71387378	13	109471611	109473200	0.9096	0.0663	0.1596	2.65e-07		4	134352228	134352498	5	42665755	42666741	0.9451	0.8476	0.157	3.91e-07
	12	11110698	11142827	12	11122722	11142827	0.2797	0.2712	0.9584	0		4	9819751	9844366	4	10001452	10009766	0.6761	0.8352	0.273	0		13	71375556	71378557	13	71375556	71387378	0.9118	0.0882	1	0		4	162081090	162151102	11	58567817	58610745	0.9398	0.9096	0.1817	4e-08
	13	71375556	71378557	13	71375556	71387378	0.3125	0.3125	1	0		4	9819751	9844366	11	101103070	101103174	0.6782	0.2482	0.1566	1.78e-07		13	109471611	109473200	17	15483424	15487515	0.9337	0.1205	0.1529	4.71e-07		5	103882062	103888503	5	103882062	103888948	0.4524	0.4524	1	0
	18	61878472	61881930	18	62058414	62062569	0.5057	0.1609	0.1874	1.1e-08		4	189674080	189674443	16	2619669	2681813	0.0714	0.8631	0.1553	3.25e-07		15	82331721	82334554	15	82333889	82334554	0.6829	0.3171	1	0		5	103882062	103888503	5	103888272	103888503	0.4524	0.4524	1	0
	20	62419232	62426597	20	62425139	62426597	0.3138	0.3138	1	0		5	103882062	103888503	5	103882062	103888948	0.7733	0.2267	1	0		16	16538314	16726778	16	18478553	18658709	0.9154	0.0602	0.694	0		5	103882062	103888948	5	103888272	103888503	0.4529	0.4529	1	0
	22	22613016	22670785	22	22674422	22726814	0.2377	0.4337	0.2388	0		5	103882062	103888503	5	103888272	103888503	0.7733	0.2267	1	0		20	62419232	62426597	20	62425139	62426597	0.8125	0.1875	1	0		5	177160157	177165211	10	81475459	81489917	0.3827	0.2407	0.1608	3.32e-07
												5	103882062	103888948	5	103888272	103888503	0.767	0.2386	0.969	0													5	19411830	19412007	7	81279747	81280484	0.4038	0.3662	0.1608	5.48e-07
JPT	1	238460638	238461003	1	238460638	238461502	0.3356	0.3288	0.9696	0		5	103888272	103888503	12	9525137	9622904	0.7798	0.4261	0.2097	1e-09	GIH	1	150821800	150853218	1	151028547	151035324	0.3908	0.2356	0.154	2.25e-07		5	42665755	42666741	17	15483424	15487515	0.8476	0.878	0.1803	5.4e-08
	1	238460638	238461502	17	36676540	36684057	0.2927	0.6159	0.1832	4.2e-08		5	103882062	103888948	12	9525137	9622904	0.7856	0.4261	0.2027	2e-09		1	238460638	238461003	1	238460638	238461502	0.7059	0.2941	1	0		6	32605094	32679939	6	32717276	32739978	0.1786	0.302	0.5025	0
	1	238460638	238461502	14	73068729	73097870	0.2963	0.8938	0.2125	4e-09		5	103882062	103888503	12	9525137	9622904	0.7907	0.436	0.2047	3e-09		1	111178889	111189749	16	163618	165653	0.8953	0.0698	0.1578	1.89e-07		6	32562253	32679939	6	32717276	32739978	0.1706	0.3116	0.4543	0
	2	195688025	195690695	19	20388046	20513074	0.093	0.1221	0.1515	3.3e-07		6	32605094	32679939	6	32717276	32739978	0.7439	0.4817	0.3704	0		2	44320603	44321576	8	129832317	129833267	0.7586	0.495	0.1669	7.1e-08		6	32669797	32705194	6	32717276	32739978	0.8294	0.3116	0.4543	0
	3	84782374	84784826	4	9819751	9844366	0.314	0.5872	0.1769	3.5e-08		6	32562253	32679939	6	32717276	32739978	0.7442	0.5	0.3438	0		3	194358067	194365597	7	141693581	141720893	0.2436	0.3624	0.1906	5e-08		6	202353	239837	6	243700	324015	0.5822	0.2534	0.2436	2e-09
	4	153010030	153012241	4	153209736	153212191	0.0872	0.0872	0.4897	0		6	32562253	32679939	6	32605094	32679939	0.7684	0.25	0.9043	0		4	9819751	9844366	4	10001452	10009766	0.3239	0.1648	0.273	0		6	32562253	32679939	6	32605094	32679939	0.1726	0.1786	0.9597	0
	5	103882062	103888948	5	103888272	103888503	0.6706	0.6706	1	0		6	32562253	32679939	6	32669797	32705194	0.7384	0.7384	1	0		4	9819751	9844366	11	101103070	101103174	0.3218	0.7409	0.166	7.7e-08		6	29959422	29973697	6	29959422	30007126	0.8253	0.8253	1	0
	5	103882062	103888503	5	103882062	103888948	0.6726	0.6726	1	0		6	32605094	32679939	6	32669797	32705194	0.7442	0.7561	0.8752	0		4	69057536	69186276	13	71375556	71378557	0.3378	0.3352	0.1565	1.54e-07		6	29959422	29973697	6	29959422	30007472	0.8253	0.8253	1	0
	5	103882062	103888503	5	103888272	103888503	0.6726	0.6726	1	0		6	29959422	29973697	6	29959422	30007126	0.1307	0.8693	1	0		4	69057536	69186276	13	71375556	71387378	0.3424	0.3125	0.1617	3.64e-07		6	32605094	32679939	6	32669797	32705194	0.1786	0.8274	0.9597	0
	6	32605094	32679939	6	79025784	79091904	0.8101	0.1013	0.2017	1.7e-08		6	29959422	29973697	6	29959422	30007472	0.1307	0.8693	1	0		4	190391178	190391874	7	141693581	141720893	0.6562	0.3663	0.2357	7e-09		6	29959422	30007126	6	29959422	30007472	0.8274	0.8274	1	0
	6	32562253	32679939	6	32717276	32739978	0.8072	0.5422	0.2385	0		6	29959422	30007126	6	29959422	30007472	0.1307	0.8693	1	0		4	190391178	190391874	12	33191058	33198641	0.6769	0.1852	0.1604	3.44e-07		6	32562253	32679939	6	32669797	32705194	0.1706	0.8294	1	0
	6	32605094	32679939	6	32717276	32739978	0.8182	0.5584	0.229	3e-09		6	126225385	126228469	9	28037588	28040777	0.0517	0.931	0.184	1.5e-08		5	103882062	103888503	5	103882062	103888948	0.2267	0.7733	1	0		6	54039043	54039829	21	43794765	43797240	0.5854	0.189	0.1651	1.96e-07
	6	29959422	29973697	6	29959422	30007126	0.3765	0.3765	1	0		7	125833260	125833851	7	125836509	125836837	0.5575	0.4425	1	0		5	103882062	103888503	5	103888272	103888503	0.2267	0.7733	1	0		6	202353	239837	16	32165010	32621907	0.6149	0.3403	0.753	0
	6	29959422	29973697	6	29959422	30007472	0.3765	0.3765	1	0		8	55371601	55373671	10	31287148	31291785	0.0747	0.8793	0.2308	0		5	103882062	103888948	5	103888272	103888503	0.233	0.7614	0.969	0		6	243700	324015	8	13854600	13859608	0.245	0.8667	0.1713	4e-07
	6	29959422	30007126	6	29959422	30007472	0.3779	0.3779	1	0		9	29084262	29086271	9	29084549	29087680	0.2151	0.7849	1	0		5	103882062	103888503	12	9525137	9622904	0.1919	0.564	0.1836	1.9e-08		7	247723	253709	7	70058925	70064077	0.6358	0.3025	0.2484	0
	6	32562253	32679939	6	32605094	32679939	0.8188	0.8141	0.8637	0		10	107046269	107049160	10	107047028	107049160	0.1218	0.8782	1	0		5	103882062	103888948	12	9525137	9622904	0.1959	0.5739	0.181	1.7e-08		7	125833260	125833851	7	125836509	125836837	0.463	0.463	1	0
	7	125833260	125833851	7	125836509	125836837	0.494	0.494	1	0		10	70952478	70960784	10	70952492	70960784	0.0625	0.9375	1	0		5	103888272	103888503	12	9525137	9622904	0.2018	0.5739	0.1877	9e-09		7	247723	253709	11	101103070	101103174	0.642	0.642	0.1896	3e-08
	9	29084262	29086271	9	29084549	29087680	0.4337	0.4337	1	0		11	49716131	49717264	11	54726437	54738787	0.3274	0.6786	0.5755	0		5	180309991	180364630	17	41521621	41717786	0.8837	0.0233	0.1809	2.4e-08		8	23460730	23463850	10	81425093	81489917	0.506	0.6746	0.1858	2.3e-08
	9	133250747	133255525	13	103073812	103077233	0.08	0.06	0.1757	2.83e-07		11	49716131	49717264	11	54725242	54793048	0.3314	0.6628	0.6334	0		6	32562253	32679939	6	32717276	32739978	0.2558	0.5	0.3438	0		8	129832317	129833267	9	129221707	129225206	0.301	0.7595	0.1865	5.7e-08
	10	70952478	70960784	10	70952492	70960784	0.5174	0.5174	1	0		11	54725242	54793048	11	54726437	54738787	0.3293	0.6768	0.9726	0		6	32605094	32679939	6	32717276	32739978	0.2561	0.5183	0.3704	0		9	29084262	29086271	9	29084549	29087680	0.6325	0.6386	0.9743	0
	11	49716131	49717264	11	54726437	54738787	0.1802	0.2616	0.5622	0		11	42769727	42774615	11	42771111	42774681	0.2701	0.7299	1	0		6	32669797	32705194	6	32717276	32739978	0.7384	0.4942	0.3462	0		10	70952478	70960784	10	70952492	70960784	0.5904	0.5964	0.9753	0
	11	49716131	49717264	11	54725242	54793048	0.1802	0.2616	0.5622	0		12	11110698	11142827	12	11122722	11142827	0.2797	0.7288	0.9584	0		6	32562253	32679939	6	32605094	32679939	0.2254	0.75	0.8732	0		11	49716131	49717264	11	55124465	55209585	0.7917	0.631	0.1539	3.67e-07
	11	54726437	54738787	11	55124465	55209585	0.2616	0.3547	0.1947	7e-09		12	11110698	11142827	22	22613016	22670785	0.2903	0.7208	0.2071	4.02e-07		6	29959422	29973697	6	29959422	30007126	0.8693	0.1307	1	0		11	49716131	49717264	11	54726437	54738787	0.7917	0.7024	0.6211	0
	11	54725242	54793048	11	55124465	55209585	0.2616	0.3547	0.1947	7e-09		13	71375556	71378557	13	71375556	71387378	0.3125	0.6875	1	0		6	29959422	29973697	6	29959422	30007472	0.8693	0.1307	1	0		11	49716131	49717264	11	54725242	54793048	0.7927	0.7073	0.6321	0
	11	42769727	42774615	11	42771111	42774681	0.1977	0.1977	1	0		18	61878472	61881930	18	62058414	62062569	0.5057	0.8391	0.1874	1.1e-08		6	29959422	30007126	6	29959422	30007472	0.8693	0.1307	1	0		11	54726437	54738787	11	55124465	55209585	0.7	0.6294	0.2523	0
	11	54725242	54793048	11	54726437	54738787	0.2616	0.2616	1	0		20	62419232	62426597	20	62425139	62426597	0.3138	0.669	0.924	0		6	243700	324015	16	32165010	32621907	0.1221	0.2674	0.3809	0		11	54725242	54793048	11	55124465	55209585	0.7048	0.6265	0.2497	0
	12	33191058	33198641	12	33277097	33286685	0.186	0.7175	0.2048	3e-09		21	43794765	43797240	22	22613016	22670785	0.5886	0.7152	0.1842	6.9e-08		6	202353	239837	16	32165010	32621907	0.2256	0.2683	0.7946	0		11	54725242	54793048	11	54726437	54738787	0.7048	0.7048	1	0
	12	11110698	11142827	12	11122722	11142827	0.2	0.2	1	0		22	22613016	22670785	22	22674422	22726814	0.2377	0.5663	0.2388	0		6	126225385	126228469	9	28037588	28040777	0.9483	0.069	0.184	1.5e-08		11	42769727	42774615	11	42771111	42774681	0.8253	0.8253	1	0
	15	82331721	82334554	15	82333889	82334554	0.4302	0.4186	0.9535	0													7	125833260	125833851	7	125836509	125836837	0.4425	0.5575	1	0		11	21804082	21805328	18	14712006	14748540	0.9259	0.784	0.1558	5.07e-07
	20	62419232	62426597	20	62425139	62426597	0.1581	0.1581	1	0	JPT	1	238460638	238461003	1	238460638	238461502	0.3356	0.6712	0.9696	0		7	141693581	141720893	12	11110698	11142827	0.6083	0.2586	0.226	3.06e-07		12	33191058	33198641	12	33277097	33286685	0.8706	0.2588	0.261	0
												1	238460638	238461502	14	73068729	73097870	0.2963	0.1014	0.1987	1.4e-08		8	55371601	55373671	10	31287148	31291785	0.9253	0.1207	0.2308	0		12	11110698	11142827	12	11122722	11142827	0.7988	0.7988	1	0
LWK	1	150821800	150853218	1	151028547	151035324	0.4611	0.2222	0.1577	9.9e-08		1	238460638	238461502	17	36676540	36684057	0.2927	0.3841	0.1832	4.2e-08		9	29084262	29086271	9	29084549	29087680	0.7849	0.2151	1	0		13	71375556	71378557	13	109471611	109473200	0.9096	0.9337	0.1596	2.65e-07
	1	246806139	246863836	1	246933526	246942931	0.236	0.264	0.1956	4e-09		2	195688025	195690695	19	20388046	20513074	0.093	0.8779	0.1515	3.3e-07		10	107046269	107049160	10	107047028	107049160	0.8782	0.1218	1	0		13	71375556	71387378	13	109471611	109473200	0.9096	0.9337	0.1596	2.65e-07
	1	238460638	238461003	1	238460638	238461502	0.5633	0.5633	1	0		3	84782374	84784826	4	9819751	9844366	0.314	0.4128	0.1769	3.5e-08		10	70952478	70960784	10	70952492	70960784	0.9375	0.0625	1	0		13	71375556	71378557	13	71375556	71387378	0.9118	0.9118	1	0
	1	72528637	72535958	11	25658909	25677282	0.05	0.05	0.1572	1.05e-07		4	153010030	153012241	4	153209736	153212191	0.0872	0.9128	0.4897	0		11	49716131	49717264	11	54726437	54738787	0.6726	0.3214	0.5755	0		13	33032809	33041447	18	14712006	14748540	0.8101	0.7785	0.1618	4.27e-07
	1	228646927	228654748	11	25658909	25677282	0.0556	0.05	0.3645	0		5	103882062	103888948	5	103888272	103888503	0.6706	0.3235	0.9736	0		11	49716131	49717264	11	54725242	54793048	0.6686	0.3372	0.6334	0		13	109471611	109473200	17	15483424	15487515	0.9337	0.8795	0.1529	4.71e-07
	1	228646927	228654748	4	63352170	63357704	0.0556	0.0889	0.1699	3.2e-08		5	103882062	103888503	5	103882062	103888948	0.6726	0.3274	1	0		11	54725242	54793048	11	54726437	54738787	0.6707	0.3232	0.9726	0		15	82331721	82334554	15	82333889	82334554	0.6829	0.6829	1	0
	1	108535014	108539019	9	44667855	44777523	0.0926	0.1235	0.1819	5.7e-08		5	103882062	103888503	5	103888272	103888503	0.6726	0.3274	1	0		11	42769727	42774615	11	42771111	42774681	0.7299	0.2701	1	0		16	16538314	16726778	16	18478553	18658709	0.9154	0.9398	0.694	0
	1	246933526	246942931	14	69087590	69092220	0.2611	0.1556	0.1775	1.6e-08		6	32605094	32679939	6	79025784	79091904	0.8101	0.8987	0.2017	1.7e-08		11	7769616	7788834	17	41521621	41717786	0.9195	0.0208	0.2423	0		20	62419232	62426597	20	62425139	62426597	0.8125	0.8125	1	0
	1	22193102	22203126	4	152095801	152103763	0.0889	0.1667	0.1559	1.17e-07		6	32605094	32679939	6	32717276	32739978	0.8182	0.4416	0.229	3e-09		12	11110698	11142827	12	11398341	11436086	0.7344	0.0715	0.213	1.78e-07
	1	151028547	151035324	14	19270023	19493705	0.2222	0.6839	0.1522	1.66e-07		6	32562253	32679939	6	32717276	32739978	0.8072	0.4578	0.2385	0		12	11122722	11142827	12	11398341	11436086	0.75	0.0635	0.2036	3.32e-07	GIH	1	150821800	150853218	1	151028547	151035324	0.3908	0.7644	0.154	2.25e-07
	1	108535014	108539019	5	103882062	103888503	0.0843	0.8727	0.1542	1.61e-07		6	32562253	32679939	6	32605094	32679939	0.8188	0.1859	0.8637	0		12	11110698	11142827	12	11122722	11142827	0.7203	0.2712	0.9584	0		1	238460638	238461003	1	238460638	238461502	0.7059	0.7059	1	0
	1	108535014	108539019	5	103882062	103888948	0.0843	0.8727	0.1542	1.61e-07		6	29959422	30007126	6	29959422	30007472	0.3779	0.6221	1	0		13	71375556	71378557	13	71375556	71387378	0.6875	0.3125	1	0		1	111178889	111189749	16	163618	165653	0.8953	0.9302	0.1578	1.89e-07
	2	226665007	226669932	6	78936990	78955234	0.0511	0.0795	0.2384	0		6	29959422	29973697	6	29959422	30007126	0.3765	0.6235	1	0		15	74678296	74682830	22	32504947	32504973	0.6806	0.1013	0.1929	3.4e-08		2	44320603	44321576	8	129832317	129833267	0.7586	0.487	0.2232	0
	2	184310980	184312430	4	116385553	116395574	0.0523	0.1047	0.1671	8.3e-08		6	29959422	29973697	6	29959422	30007472	0.3765	0.6235	1	0		16	2619669	2681813	16	2638870	2645417	0.8631	0.1369	1	0		2	24455015	24465231	18	61352708	61358253	0.9483	0.9253	0.1642	9e-08
	2	24455015	24465231	7	93165330	93168493	0.05	0.1222	0.1956	3e-09		6	32562253	32679939	6	32669797	32705194	0.8036	0.8036	1	0		18	61878472	61881930	18	62058414	62062569	0.4943	0.1609	0.1874	1.1e-08		4	9819751	9844366	4	10001452	10009766	0.3239	0.8352	0.273	0
	2	89639248	89915429	3	142028284	142029696	0.0977	0.3258	0.1704	3.6e-08		6	32605094	32679939	6	32669797	32705194	0.8101	0.8038	0.8044	0		20	62419232	62426597	20	62425139	62426597	0.669	0.3138	0.924	0		4	9819751	9844366	11	101103070	101103174	0.3218	0.2482	0.1566	1.78e-07
	2	180121607	180130382	6	29945167	29957246	0.1854	0.3696	0.1593	1.01e-07		7	125833260	125833851	7	125836509	125836837	0.494	0.506	1	0													4	190391178	190391874	7	141693581	141720893	0.6562	0.5843	0.247	3e-09
	2	195688025	195690695	6	29945167	29957246	0.2191	0.3705	0.1652	5.9e-08		9	29084262	29086271	9	29084549	29087680	0.4337	0.5663	1	0	JPT	1	238460638	238461003	1	238460638	238461502	0.6644	0.3288	0.9696	0		4	69057536	69186276	13	71375556	71378557	0.3378	0.6648	0.1565	1.54e-07
	3	62585665	62587235	3	133190847	133195707	0.0556	0.05	0.2368	0		9	138195889	138198544	17	36676540	36684057	0.2412	0.3412	0.1646	1.23e-07		1	150821800	150853218	13	56656271	56665499	0.3624	0.2151	0.1488	4.23e-07		4	69057536	69186276	13	71375556	71387378	0.3424	0.6875	0.1617	3.64e-07
	3	194619170	194623042	12	69158942	69164294	0.0944	0.05	0.1873	6e-09		9	133250747	133255525	13	103073812	103077233	0.08	0.94	0.1757	2.83e-07		1	238460638	238461502	14	73068729	73097870	0.7037	0.8938	0.2125	4e-09		4	190391178	190391874	22	22613016	22670785	0.6769	0.7287	0.1769	1.79e-07
	3	965754	971718	11	25565122	25582465	0.05	0.0611	0.3247	0		10	70952478	70960784	10	70952492	70960784	0.5174	0.4826	1	0		1	238460638	238461502	17	36676540	36684057	0.7073	0.6159	0.1832	4.2e-08		4	190391178	190391874	12	33191058	33198641	0.6769	0.8148	0.1604	3.44e-07
	3	4167639	4172015	21	31354121	31356175	0.0562	0.0674	0.1584	1.1e-07		11	49716131	49717264	11	54726437	54738787	0.1802	0.7384	0.5622	0		1	55074411	55078004	10	99824936	99827392	0.7985	0.2015	1	0		4	189674080	189674443	16	2619669	2681813	0.9286	0.8631	0.1553	3.25e-07
	3	4167639	4172015	18	36514418	36519446	0.0556	0.0889	0.1735	2.3e-08		11	49716131	49717264	11	54725242	54793048	0.1802	0.7384	0.5622	0		1	147303148	147523315	11	21804082	21805328	0.8599	0.0581	0.189	1.2e-08		5	103882062	103888503	5	103882062	103888948	0.2267	0.2267	1	0
	3	62585665	62587235	5	25857442	25858556	0.0556	0.0889	0.1699	3.2e-08		11	54726437	54738787	11	55124465	55209585	0.2616	0.6453	0.1947	7e-09		2	195688025	195690695	19	20388046	20513074	0.907	0.1221	0.1515	3.3e-07		5	103882062	103888503	5	103888272	103888503	0.2267	0.2267	1	0
	3	1892909	1897965	5	155409350	155421495	0.1167	0.1	0.1738	2.2e-08		11	54725242	54793048	11	55124465	55209585	0.2616	0.6453	0.1947	7e-09		3	84782374	84784826	4	9819751	9844366	0.686	0.5872	0.1769	3.5e-08		5	103882062	103888948	5	103888272	103888503	0.233	0.2386	0.969	0
	3	965754	971718	17	6047210	6073498	0.05	0.1056	0.1569	1.07e-07		11	54725242	54793048	11	54726437	54738787	0.2616	0.7384	1	0		4	153010030	153012241	4	153209736	153212191	0.9128	0.0872	0.4897	0		5	103882062	103888948	12	9525137	9622904	0.1959	0.4261	0.181	1.7e-08
	3	116143282	116151640	6	103844669	103868754	0.3222	0.2667	0.1729	2.4e-08		11	42769727	42774615	11	42771111	42774681	0.1977	0.8023	1	0		5	103882062	103888503	5	103882062	103888948	0.3274	0.6726	1	0		5	103888272	103888503	12	9525137	9622904	0.2018	0.4261	0.1877	9e-09
	3	116143282	116151640	6	29945167	29957246	0.3258	0.3707	0.1676	4.7e-08		12	33191058	33198641	12	33277097	33286685	0.186	0.2742	0.1748	4.2e-08		5	103882062	103888503	5	103888272	103888503	0.3274	0.6726	1	0		5	103882062	103888503	12	9525137	9622904	0.1919	0.436	0.1836	1.9e-08
	4	83855747	83859356	12	69158942	69164294	0.0556	0.05	0.2368	0		12	11110698	11142827	12	11122722	11142827	0.2	0.8	1	0		5	103882062	103888948	5	103888272	103888503	0.3294	0.6706	1	0		6	32605094	32679939	6	32717276	32739978	0.2561	0.4817	0.3704	0
	4	63352170	63357704	17	19440328	19479039	0.0889	0.0556	0.1699	3.2e-08		15	28707916	28876818	15	30291556	30303265	0.064	0.9031	0.429	0		5	19411830	19412007	18	36514418	36519446	0.3832	0.2963	0.1579	4.24e-07		6	32562253	32679939	6	32717276	32739978	0.2558	0.5	0.3438	0
	4	77386266	77397700	18	40230884	40232624	0.0843	0.0562	0.1894	6e-09		15	82331721	82334554	15	82333889	82334554	0.4302	0.5814	0.9535	0		6	32605094	32679939	6	79025784	79091904	0.1899	0.1013	0.2017	1.7e-08		6	32669797	32705194	6	32717276	32739978	0.7384	0.5058	0.3462	0
	4	153010030	153012241	7	154515932	154520478	0.0611	0.0611	0.1567	1.09e-07		20	62419232	62426597	20	62425139	62426597	0.1581	0.835	0.9502	0		6	32605094	32679939	6	32717276	32739978	0.1818	0.5584	0.229	3e-09		6	202353	239837	6	243700	324015	0.2195	0.122	0.425	0
	4	152095801	152103763	11	50276633	50366065	0.1667	0.0778	0.1556	1.21e-07													6	32562253	32679939	6	32717276	32739978	0.1928	0.5422	0.2385	0		6	32562253	32679939	6	32605094	32679939	0.2254	0.25	0.8732	0
	4	181372297	181375319	13	68146300	68166243	0.0722	0.0889	0.1699	3.2e-08	LWK	1	150821800	150853218	1	151028547	151035324	0.4611	0.7778	0.1577	9.9e-08		6	32669797	32705194	6	32717276	32739978	0.7976	0.5357	0.25	0		6	32562253	32679939	6	32669797	32705194	0.2616	0.7384	1	0
	4	34462895	34501120	7	133435717	133449737	0.2111	0.2167	0.1571	1.05e-07		1	246806139	246863836	1	246933526	246942931	0.236	0.736	0.1956	4e-09		6	32562253	32679939	6	32605094	32679939	0.1764	0.8141	0.8337	0		6	32605094	32679939	6	32669797	32705194	0.2555	0.7561	0.8737	0
	5	103882062	103888503	5	103888272	103888503	0.8708	0.8708	1	0		1	238460638	238461003	1	238460638	238461502	0.5633	0.4304	0.9746	0		6	29959422	30007126	6	29959422	30007472	0.6221	0.3779	1	0		6	29959422	29973697	6	29959422	30007126	0.8693	0.8693	1	0
	5	103882062	103888948	5	103888272	103888503	0.8708	0.8708	1	0		1	108535014	108539019	5	103882062	103888503	0.0843	0.1253	0.1577	1.17e-07		6	29959422	29973697	6	29959422	30007126	0.6235	0.3765	1	0		6	29959422	29973697	6	29959422	30007472	0.8693	0.8693	1	0
	5	103882062	103888503	5	103882062	103888948	0.8722	0.8722	1	0		1	108535014	108539019	5	103882062	103888948	0.0843	0.1253	0.1577	1.17e-07		6	29959422	29973697	6	29959422	30007472	0.6235	0.3765	1	0		6	29959422	30007126	6	29959422	30007472	0.8693	0.8693	1	0
	5	57361784	57369290	6	160548895	160558066	0.9204	0.0506	0.2367	0		1	108535014	108539019	5	103888272	103888503	0.0852	0.1269	0.1563	1.56e-07		7	125833260	125833851	7	125836509	125836837	0.506	0.494	1	0		6	202353	239837	16	32165010	32621907	0.2256	0.7317	0.7946	0
	6	32562253	32679939	6	32717276	32739978	0.8239	0.4375	0.1663	6.3e-08		1	151028547	151035324	14	19270023	19493705	0.2222	0.299	0.1542	1.37e-07		9	29084262	29086271	9	29084549	29087680	0.5663	0.4337	1	0		6	243700	324015	16	32165010	32621907	0.1221	0.7326	0.3809	0
	6	32605094	32679939	6	32717276	32739978	0.8253	0.4639	0.1831	3.5e-08		1	8105049	8112441	8	13854600	13859608	0.0753	0.7653	0.2018	5.7e-08		9	133250747	133255525	13	103073812	103077233	0.92	0.06	0.1757	2.83e-07		6	126225385	126228469	9	28037588	28040777	0.9483	0.931	0.184	1.5e-08
	6	29959422	29973697	6	29959422	30007126	0.0506	0.0506	1	0		1	22193102	22203126	4	152095801	152103763	0.0889	0.8333	0.1559	1.17e-07		10	70952478	70960784	10	70952492	70960784	0.4826	0.5174	1	0		7	125833260	125833851	7	125836509	125836837	0.4425	0.4425	1	0
	6	29959422	29973697	6	29959422	30007472	0.0506	0.0506	1	0		1	246933526	246942931	14	69087590	69092220	0.2611	0.8444	0.1775	1.6e-08		11	49716131	49717264	11	54726437	54738787	0.8198	0.2616	0.5622	0		7	141693581	141720893	12	11110698	11142827	0.6083	0.7414	0.226	3.06e-07
	6	29959422	30007126	6	29959422	30007472	0.0556	0.0556	1	0		1	108535014	108539019	9	44667855	44777523	0.0926	0.8765	0.1819	5.7e-08		11	49716131	49717264	11	54725242	54793048	0.8198	0.2616	0.5622	0		8	55371601	55373671	10	31287148	31291785	0.9253	0.8793	0.2308	0
	6	32562253	32679939	6	32605094	32679939	0.8452	0.8274	0.8776	0		1	228646927	228654748	4	63352170	63357704	0.0556	0.9111	0.1699	3.2e-08		11	54726437	54738787	11	55124465	55209585	0.7384	0.3547	0.1947	7e-09		9	29084262	29086271	9	29084549	29087680	0.7849	0.7849	1	0
	6	29945167	29957246	18	61788031	61791104	0.3674	0.1011	0.1937	4e-09		1	109298377	109301962	20	62425139	62426597	0.0814	0.9198	0.2367	0		11	54725242	54793048	11	55124465	55209585	0.7384	0.3547	0.1947	7e-09		10	107046269	107049160	10	107047028	107049160	0.8782	0.8782	1	0
	6	29945167	29957246	13	80703687	80711098	0.3666	0.2955	0.1732	3.4e-08		1	72528637	72535958	11	25658909	25677282	0.05	0.95	0.1572	1.05e-07		11	54725242	54793048	11	54726437	54738787	0.7384	0.2616	1	0		10	70952478	70960784	10	70952492	70960784	0.9375	0.9375	1	0
	7	125833260	125833851	7	125836509	125836837	0.5824	0.5824	1	0		1	228646927	228654748	11	25658909	25677282	0.0556	0.95	0.3645	0		11	42769727	42774615	11	42771111	42774681	0.8023	0.1977	1	0		11	49716131	49717264	11	54726437	54738787	0.6726	0.6786	0.5755	0
	7	70058925	70064077	17	6047210	6073498	0.2472	0.1011	0.177	2e-08		2	86806581	86807365	14	19270023	19493705	0.6919	0.3018	0.1599	1.58e-07		12	33191058	33198641	12	33277097	33286685	0.814	0.7175	0.2048	3e-09		11	49716131	49717264	11	54725242	54793048	0.6686	0.6628	0.6334	0
	8	140327190	140328379	18	40230884	40232624	0.0899	0.0562	0.1692	4.1e-08		2	195688025	195690695	6	29945167	29957246	0.2191	0.6129	0.1772	1.9e-08		12	11110698	11142827	12	11122722	11142827	0.8	0.2	1	0		11	54725242	54793048	11	54726437	54738787	0.6707	0.6768	0.9726	0
	8	39351896	39506122	11	30128415	30133586	0.0722	0.0611	0.1984	2e-09		2	89639248	89915429	3	142028284	142029696	0.0977	0.6742	0.1704	3.6e-08		14	73068729	73097870	18	61878472	61881930	0.1036	0.1118	0.1546	2.96e-07		11	42769727	42774615	11	42771111	42774681	0.7299	0.7299	1	0
	8	13854600	13859608	12	31791817	31801175	0.2192	0.137	0.2296	7e-09		2	24455015	24465231	7	93165330	93168493	0.05	0.8778	0.1956	3e-09		15	82331721	82334554	15	82333889	82334554	0.5698	0.4186	0.9535	0		12	11110698	11142827	12	11122722	11142827	0.7203	0.7288	0.9584	0
	9	29084262	29086271	9	29084549	29087680	0.267	0.2614	0.9712	0		2	184310980	184312430	4	116385553	116395574	0.0523	0.8953	0.1671	8.3e-08		16	2619669	2681813	16	2638870	2645417	0.9304	0.0696	1	0		12	11110698	11142827	22	22613016	22670785	0.7097	0.7208	0.2071	4.02e-07
	9	106401463	106406604	11	104429072	104436443	0.0559	0.0667	0.1601	8e-08		2	226665007	226669932	6	78936990	78955234	0.0511	0.9205	0.2384	0		20	62419232	62426597	20	62425139	62426597	0.835	0.1581	0.9502	0		13	71375556	71378557	13	71375556	71387378	0.6875	0.6875	1	0
	10	70952478	70960784	10	70952492	70960784	0.0722	0.0722	1	0		3	62585665	62587235	3	133190847	133195707	0.0556	0.95	0.2368	0													15	74678296	74682830	22	32504947	32504973	0.6806	0.8987	0.1929	3.4e-08
	10	107046269	107049160	10	107047028	107049160	0.4765	0.4765	1	0		3	142028284	142029696	14	19270023	19493705	0.3222	0.2745	0.1798	1.3e-08	LWK	1	150821800	150853218	1	151028547	151035324	0.5389	0.2222	0.1577	9.9e-08		16	2619669	2681813	16	2638870	2645417	0.8631	0.8631	1	0
	10	58880511	58881704	11	7769616	7788834	0.191	0.191	0.2323	0		3	116143282	116151640	6	29945167	29957246	0.3258	0.6125	0.1848	1e-08		1	246806139	246863836	1	246933526	246942931	0.764	0.264	0.1956	4e-09		17	41521621	41717786	19	59422014	59435029	0.4073	0.8103	0.161	2.35e-07
	11	42769727	42774615	11	42771111	42774681	0.1798	0.1854	0.9631	0		3	116143282	116151640	6	103844669	103868754	0.3222	0.7333	0.1729	2.4e-08		1	238460638	238461003	1	238460638	238461502	0.4367	0.5633	1	0		18	61878472	61881930	18	62058414	62062569	0.4943	0.8391	0.1874	1.1e-08
	11	50276633	50366065	14	34185839	34189727	0.0778	0.0667	0.1551	1.26e-07		3	965754	971718	17	6047210	6073498	0.05	0.8944	0.1569	1.07e-07		1	246933526	246942931	14	69087590	69092220	0.7389	0.1556	0.1775	1.6e-08		20	62419232	62426597	20	62425139	62426597	0.669	0.669	1	0
	12	11110698	11142827	12	11122722	11142827	0.4836	0.4754	0.9677	0		3	1892909	1897965	5	155409350	155421495	0.1167	0.9	0.1738	2.2e-08		1	151028547	151035324	14	19270023	19493705	0.7778	0.6839	0.1522	1.66e-07		21	43794765	43797240	22	22613016	22670785	0.4114	0.7152	0.1842	6.9e-08
	13	71375556	71378557	13	71375556	71387378	0.2744	0.2683	0.9696	0		3	4167639	4172015	18	36514418	36519446	0.0556	0.9111	0.1735	2.3e-08		1	108535014	108539019	9	44667855	44777523	0.9074	0.1235	0.1819	5.7e-08
	15	82331721	82334554	15	82333889	82334554	0.2614	0.2557	0.9708	0		3	62585665	62587235	5	25857442	25858556	0.0556	0.9111	0.1699	3.2e-08		1	22193102	22203126	4	152095801	152103763	0.9111	0.1667	0.1559	1.17e-07	JPT	1	238460638	238461003	1	238460638	238461502	0.6644	0.6712	0.9696	0
	17	19440328	19479039	21	31354121	31356175	0.0562	0.0674	0.1584	1.1e-07		3	4167639	4172015	21	31354121	31356175	0.0562	0.9326	0.1584	1.1e-07		1	108535014	108539019	5	103882062	103888503	0.9157	0.8727	0.1542	1.61e-07		1	17082190	17140083	14	19270023	19493705	0.3519	0.296	0.1664	2.08e-07
												3	965754	971718	11	25565122	25582465	0.05	0.9389	0.3247	0		1	108535014	108539019	5	103882062	103888948	0.9157	0.8727	0.1542	1.61e-07		1	150821800	150853218	13	56656271	56665499	0.3624	0.7849	0.1488	4.23e-07
MEX	1	147303148	147523315	1	167493526	167508390	0.0915	0.215	0.2364	2e-09		3	194619170	194623042	12	69158942	69164294	0.0944	0.95	0.1873	6e-09		1	228646927	228654748	11	25658909	25677282	0.9444	0.05	0.3645	0		1	238460638	238461502	14	73068729	73097870	0.7037	0.1014	0.1987	1.4e-08
	1	72528637	72535958	1	72538673	72583736	0.0714	0.7399	0.2188	6e-09		4	34462895	34501120	7	133435717	133449737	0.2111	0.7833	0.1571	1.05e-07		1	228646927	228654748	4	63352170	63357704	0.9444	0.0889	0.1699	3.2e-08		1	238460638	238461502	17	36676540	36684057	0.7073	0.3841	0.1832	4.2e-08
	1	238460638	238461003	1	238460638	238461502	0.2232	0.2232	1	0		4	181372297	181375319	13	68146300	68166243	0.0722	0.9111	0.1699	3.2e-08		1	72528637	72535958	11	25658909	25677282	0.95	0.05	0.1572	1.05e-07		1	55074411	55078004	10	99824936	99827392	0.7985	0.7985	1	0
	1	59816510	59830867	3	163613385	163625399	0.0519	0.0584	0.1778	1.67e-07		4	152095801	152103763	11	50276633	50366065	0.1667	0.9222	0.1556	1.21e-07		2	195688025	195690695	6	29945167	29957246	0.7809	0.3705	0.1652	5.9e-08		1	147303148	147523315	11	21804082	21805328	0.8599	0.9419	0.189	1.2e-08
	1	40794563	40800797	5	155409350	155421495	0.0584	0.1104	0.1785	1.58e-07		4	153010030	153012241	7	154515932	154520478	0.0611	0.9389	0.1567	1.09e-07		2	180121607	180130382	6	29945167	29957246	0.8146	0.3696	0.1593	1.01e-07		2	195688025	195690695	19	20388046	20513074	0.907	0.8779	0.1515	3.3e-07
	1	220443401	220443721	5	155409350	155421495	0.2171	0.1118	0.1893	8.1e-08		4	77386266	77397700	18	40230884	40232624	0.0843	0.9438	0.1894	6e-09		2	89639248	89915429	3	142028284	142029696	0.8832	0.3258	0.1649	6e-08		3	84782374	84784826	4	9819751	9844366	0.686	0.4128	0.1769	3.5e-08
	1	227883479	227886819	13	56656271	56665499	0.2222	0.1181	0.1893	1.78e-07		4	63352170	63357704	17	19440328	19479039	0.0889	0.9444	0.1699	3.2e-08		2	184310980	184312430	4	116385553	116395574	0.9477	0.1047	0.1671	8.3e-08		4	153010030	153012241	4	153209736	153212191	0.9128	0.9128	0.4897	0
	1	167493526	167508390	3	53003023	53014529	0.2078	0.1558	0.2407	1e-09		4	83855747	83859356	12	69158942	69164294	0.0556	0.95	0.2368	0		2	226665007	226669932	6	78936990	78955234	0.9489	0.0795	0.2384	0		5	103882062	103888503	5	103882062	103888948	0.3274	0.3274	1	0
	1	151028547	151035324	9	44667855	44777523	0.2432	0.5203	0.2024	4.4e-08		5	103882062	103888503	5	103882062	103888948	0.8722	0.1278	1	0		2	24455015	24465231	7	93165330	93168493	0.95	0.1222	0.1956	3e-09		5	103882062	103888503	5	103888272	103888503	0.3274	0.3274	1	0
	1	194989670	195082414	13	49970596	49971729	0.1382	0.8026	0.1748	2.54e-07		5	103882062	103888503	5	103888272	103888503	0.8708	0.1292	1	0		3	62585665	62587235	3	133190847	133195707	0.9444	0.05	0.2368	0		5	103882062	103888948	5	103888272	103888503	0.3294	0.3235	0.9736	0
	2	106245033	106251789	3	194619170	194623042	0.3571	0.1558	0.1841	1.01e-07		5	103882062	103888948	5	103888272	103888503	0.8708	0.1292	1	0		3	116143282	116151640	6	29945167	29957246	0.6742	0.3707	0.1676	4.7e-08		5	19411830	19412007	18	36514418	36519446	0.3832	0.7037	0.1579	4.24e-07
	2	36190244	36193058	19	40541333	40553688	0.2368	0.1579	0.1948	5.3e-08		5	28254644	28258442	6	74765595	74773741	0.1588	0.8588	0.1767	4.2e-08		3	116143282	116151640	6	103844669	103868754	0.6778	0.2667	0.1729	2.4e-08		6	32605094	32679939	6	79025784	79091904	0.1899	0.8987	0.2017	1.7e-08
	2	51780103	51781218	19	40541333	40553688	0.2013	0.1688	0.2086	1.4e-08		5	57361784	57369290	6	160548895	160558066	0.9204	0.9494	0.2367	0		3	1892909	1897965	5	155409350	155421495	0.8833	0.1	0.1738	2.2e-08		6	32605094	32679939	6	32717276	32739978	0.1818	0.4416	0.229	3e-09
	2	106245033	106251789	8	23460730	23463850	0.3582	0.194	0.2564	5e-09		6	32605094	32679939	6	32717276	32739978	0.8253	0.5361	0.1831	3.5e-08		3	194619170	194623042	12	69158942	69164294	0.9056	0.05	0.1873	6e-09		6	32562253	32679939	6	32717276	32739978	0.1928	0.4578	0.2385	0
	2	52607972	52637176	9	22486640	22492851	0.2597	0.2078	0.2002	2.8e-08		6	32562253	32679939	6	32717276	32739978	0.8239	0.5625	0.1663	6.3e-08		3	4167639	4172015	21	31354121	31356175	0.9438	0.0674	0.1584	1.1e-07		6	32669797	32705194	6	32717276	32739978	0.7976	0.4643	0.25	0
	2	51780103	51781218	15	74678296	74682830	0.2013	0.5325	0.1774	1.72e-07		6	32562253	32679939	6	32605094	32679939	0.8452	0.1726	0.8776	0		3	4167639	4172015	18	36514418	36519446	0.9444	0.0889	0.1735	2.3e-08		6	202353	239837	6	243700	324015	0.3243	0.2566	0.6615	0
	2	106245033	106251789	5	177160157	177165211	0.3514	0.6757	0.26	1e-09		6	32562253	32679939	6	32669797	32705194	0.8278	0.8278	1	0		3	62585665	62587235	5	25857442	25858556	0.9444	0.0889	0.1699	3.2e-08		6	32562253	32679939	6	32605094	32679939	0.1764	0.1859	0.8337	0
	3	191220845	191227315	6	54039043	54039829	0.2303	0.5132	0.1914	6.9e-08		6	32605094	32679939	6	32669797	32705194	0.8274	0.8333	0.7971	0		3	965754	971718	11	25565122	25582465	0.95	0.0611	0.3247	0		6	32605094	32679939	6	32669797	32705194	0.1899	0.8038	0.8044	0
	3	142028284	142029696	9	17900043	17901466	0.5	0.8487	0.1783	1.93e-07		6	29959422	30007126	6	29959422	30007472	0.0556	0.9444	1	0		3	965754	971718	17	6047210	6073498	0.95	0.1056	0.1569	1.07e-07		6	32562253	32679939	6	32669797	32705194	0.1964	0.8036	1	0
	4	9819751	9844366	4	10001452	10009766	0.5649	0.2273	0.3819	0		6	29959422	29973697	6	29959422	30007126	0.0506	0.9494	1	0		4	34462895	34501120	7	133435717	133449737	0.7889	0.2167	0.1571	1.05e-07		6	29959422	30007126	6	29959422	30007472	0.6221	0.6221	1	0
	4	107156053	107165884	18	38309785	38311765	0.1563	0.0625	0.2507	1.5e-08		6	29959422	29973697	6	29959422	30007472	0.0506	0.9494	1	0		4	152095801	152103763	11	50276633	50366065	0.8333	0.0778	0.1556	1.21e-07		6	29959422	29973697	6	29959422	30007126	0.6235	0.6235	1	0
	4	61682688	61684416	15	51572283	51572775	0.0909	0.0682	0.2749	2e-09		6	29945167	29957246	14	19270023	19493705	0.3685	0.2784	0.1602	9.3e-08		4	63352170	63357704	17	19440328	19479039	0.9111	0.0556	0.1699	3.2e-08		6	29959422	29973697	6	29959422	30007472	0.6235	0.6235	1	0
	4	10001452	10009766	7	90869441	90878663	0.2273	0.0974	0.174	2.26e-07		6	29945167	29957246	13	80703687	80711098	0.3666	0.7045	0.1732	3.4e-08		4	77386266	77397700	18	40230884	40232624	0.9157	0.0562	0.1894	6e-09		7	125833260	125833851	7	125836509	125836837	0.506	0.506	1	0
	4	115727615	115729903	22	32504947	32504973	0.169	0.1479	0.21	4.7e-08		6	29945167	29957246	18	61788031	61791104	0.3674	0.8989	0.1937	4e-09		4	181372297	181375319	13	68146300	68166243	0.9278	0.0889	0.1699	3.2e-08		9	29084262	29086271	9	29084549	29087680	0.5663	0.5663	1	0
	4	115727615	115729903	16	32165010	32621907	0.1644	0.6893	0.2058	4.2e-08		7	125833260	125833851	7	125836509	125836837	0.5824	0.4118	0.9761	0		4	153010030	153012241	7	154515932	154520478	0.9389	0.0611	0.1567	1.09e-07		9	138195889	138198544	17	36676540	36684057	0.7588	0.3412	0.1646	1.23e-07
	5	103882062	103888503	5	103888272	103888503	0.7632	0.7632	1	0		7	70058925	70064077	15	28277730	28582231	0.2472	0.1932	0.162	7.9e-08		4	83855747	83859356	12	69158942	69164294	0.9444	0.05	0.2368	0		9	133250747	133255525	13	103073812	103077233	0.92	0.94	0.1757	2.83e-07
	5	103882062	103888503	5	103882062	103888948	0.7703	0.7703	1	0		7	70058925	70064077	17	6047210	6073498	0.2472	0.8989	0.177	2e-08		5	103882062	103888503	5	103882062	103888948	0.1278	0.8722	1	0		10	70952478	70960784	10	70952492	70960784	0.4826	0.4826	1	0
	5	103882062	103888948	5	103888272	103888503	0.7703	0.7703	1	0		8	13854600	13859608	12	31791817	31801175	0.2192	0.863	0.2296	7e-09		5	103882062	103888503	5	103888272	103888503	0.1292	0.8708	1	0		11	49716131	49717264	11	54726437	54738787	0.8198	0.7384	0.5622	0
	5	151495149	151499003	7	90869441	90878663	0.1494	0.0974	0.1971	3.6e-08		8	39351896	39506122	11	30128415	30133586	0.0722	0.9389	0.1984	2e-09		5	103882062	103888948	5	103888272	103888503	0.1292	0.8708	1	0		11	49716131	49717264	11	54725242	54793048	0.8198	0.7384	0.5622	0
	5	150157290	150198797	9	129221707	129225206	0.1513	0.3224	0.2177	9e-09		8	140327190	140328379	18	40230884	40232624	0.0899	0.9438	0.1692	4.1e-08		5	57361784	57369290	6	160548895	160558066	0.075	0.0506	0.2541	0		11	54726437	54738787	11	55124465	55209585	0.7384	0.6453	0.1947	7e-09
	5	21486411	21488253	6	103844669	103868754	0.3667	0.5733	0.2004	4.2e-08		9	29084262	29086271	9	29084549	29087680	0.267	0.7386	0.9712	0		5	19411830	19412007	6	29945167	29957246	0.703	0.3612	0.1664	1.25e-07		11	54725242	54793048	11	55124465	55209585	0.7384	0.6453	0.1947	7e-09
	6	32605094	32679939	6	32717276	32739978	0.851	0.8016	0.2624	1e-09		9	106401463	106406604	11	104429072	104436443	0.0559	0.9333	0.1601	8e-08		6	32605094	32679939	6	32717276	32739978	0.1747	0.4639	0.1831	3.5e-08		11	54725242	54793048	11	54726437	54738787	0.7384	0.7384	1	0
	6	29959422	29973697	6	29959422	30007126	0.1558	0.1558	1	0		10	107046269	107049160	10	107047028	107049160	0.4765	0.5235	1	0		6	32562253	32679939	6	32717276	32739978	0.1761	0.4375	0.1663	6.3e-08		11	42769727	42774615	11	42771111	42774681	0.8023	0.8023	1	0
	6	29959422	29973697	6	29959422	30007472	0.1558	0.1558	1	0		10	70952478	70960784	10	70952492	70960784	0.0722	0.9278	1	0		6	32669797	32705194	6	32717276	32739978	0.8239	0.4375	0.1663	6.3e-08		12	33191058	33198641	12	33277097	33286685	0.814	0.2742	0.1748	4.2e-08
	6	29959422	30007126	6	29959422	30007472	0.1558	0.1558	1	0		10	58880511	58881704	11	7769616	7788834	0.191	0.809	0.2323	0		6	32562253	32679939	6	32605094	32679939	0.1429	0.8274	0.7989	0		12	11110698	11142827	12	11122722	11142827	0.8	0.8	1	0
	6	32562253	32679939	6	32605094	32679939	0.8786	0.85	0.7832	0		10	20037021	20038057	20	1505190	1541893	0.1954	0.9368	0.207	2e-09		6	29959422	30007126	6	29959422	30007472	0.9444	0.0556	1	0		14	73068729	73097870	18	61878472	61881930	0.1036	0.8882	0.1546	2.96e-07
	6	31388080	31405690	12	2115897	2128667	0.1948	0.0844	0.1706	2.98e-07		11	42769727	42774615	11	42771111	42774681	0.1798	0.8146	0.9631	0		6	29959422	29973697	6	29959422	30007126	0.9494	0.0506	1	0		15	28707916	28876818	15	30291556	30303265	0.936	0.9031	0.429	0
	6	77155307	77156088	21	43794765	43797240	0.5592	0.6842	0.1778	2e-07		11	50276633	50366065	14	34185839	34189727	0.0778	0.9333	0.1551	1.26e-07		6	29959422	29973697	6	29959422	30007472	0.9494	0.0506	1	0		15	82331721	82334554	15	82333889	82334554	0.5698	0.5814	0.9535	0
	7	125833260	125833851	7	125836509	125836837	0.6351	0.6351	1	0		12	11110698	11142827	12	11122722	11142827	0.4836	0.5246	0.9677	0		6	243700	324015	19	5461239	5461653	0.0887	0.1532	0.2227	1.48e-07		16	2619669	2681813	16	2638870	2645417	0.9304	0.9304	1	0
	7	90869441	90878663	20	52081215	52092058	0.0974	0.0584	0.2097	1.3e-08		13	71375556	71378557	13	71375556	71387378	0.2744	0.7317	0.9696	0		6	243700	324015	9	15147746	15149421	0.0889	0.0667	0.1936	4e-09		20	62419232	62426597	20	62425139	62426597	0.835	0.835	1	0
	8	5583199	5592495	8	115703454	115711712	0.0844	0.2208	0.255	0		15	82331721	82334554	15	82333889	82334554	0.2614	0.7443	0.9708	0		6	202353	239837	9	15147746	15149421	0.1	0.0706	0.1723	6.2e-08
	8	133060267	133063758	15	51572283	51572775	0.0738	0.0738	0.2511	3.1e-08		16	163618	165653	21	43794765	43797240	0.2384	0.4568	0.1832	2e-08		6	29945167	29957246	7	26106838	26111938	0.6153	0.2011	0.1766	3e-08	LWK	1	150821800	150853218	1	151028547	151035324	0.5389	0.7778	0.1577	9.9e-08
	8	72377865	72380244	16	86671164	86672892	0.1316	0.3355	0.1925	6.3e-08		17	19440328	19479039	21	31354121	31356175	0.0562	0.9326	0.1584	1.1e-07		6	29945167	29957246	14	19270023	19493705	0.6169	0.6979	0.1624	7.6e-08		1	246806139	246863836	1	246933526	246942931	0.764	0.736	0.1956	4e-09
	9	29084262	29086271	9	29084549	29087680	0.2468	0.2468	1	0		18	61788031	61791104	20	1505190	1541893	0.1011	0.9326	0.2336	0		6	29945167	29957246	18	61788031	61791104	0.619	0.1011	0.1828	1.2e-08		1	238460638	238461003	1	238460638	238461502	0.4367	0.4304	0.9746	0
	9	6691130	6698357	15	82333889	82334554	0.1212	0.0833	0.2028	2.3e-07													7	125833260	125833851	7	125836509	125836837	0.4176	0.5824	1	0		1	246933526	246942931	14	69087590	69092220	0.7389	0.8444	0.1775	1.6e-08
	9	138195889	138198544	16	21422575	21498841	0.209	0.1866	0.3358	0	MEX	1	147303148	147523315	1	167493526	167508390	0.0915	0.7777	0.2865	0		7	70058925	70064077	17	6047210	6073498	0.7528	0.1011	0.177	2e-08		1	151028547	151035324	14	19270023	19493705	0.7778	0.299	0.1542	1.37e-07
	10	107046269	107049160	10	107047028	107049160	0.1197	0.1197	1	0		1	238460638	238461003	1	238460638	238461502	0.2232	0.7768	1	0		8	32802640	32807955	9	106401463	106406604	0.1292	0.0572	0.154	1.92e-07		1	108535014	108539019	9	44667855	44777523	0.9074	0.8765	0.1819	5.7e-08
	10	70952478	70960784	10	70952492	70960784	0.2829	0.2829	1	0		1	194989670	195082414	13	49970596	49971729	0.1382	0.1974	0.1748	2.54e-07		8	13854600	13859608	12	31791817	31801175	0.7808	0.137	0.2296	7e-09		1	22193102	22203126	4	152095801	152103763	0.9111	0.8333	0.1559	1.17e-07
	11	5741599	5766053	11	81189919	81194913	0.2468	0.0974	0.2038	2.1e-08		1	151028547	151035324	9	44667855	44777523	0.2432	0.4595	0.2732	0		8	140327190	140328379	18	40230884	40232624	0.9101	0.0562	0.1692	4.1e-08		1	108535014	108539019	5	103888272	103888503	0.9148	0.1269	0.1563	1.56e-07
	11	49716131	49717264	11	54726437	54738787	0.1333	0.1267	0.9427	0		1	167493526	167508390	3	53003023	53014529	0.2078	0.8442	0.2407	1e-09		8	39351896	39506122	11	30128415	30133586	0.9278	0.0611	0.1984	2e-09		1	108535014	108539019	5	103882062	103888503	0.9157	0.1253	0.1577	1.17e-07
	11	49716131	49717264	11	54725242	54793048	0.1382	0.1316	0.9452	0		1	227883479	227886819	13	56656271	56665499	0.2222	0.8819	0.1893	1.78e-07		9	29084262	29086271	9	29084549	29087680	0.733	0.2614	0.9712	0		1	108535014	108539019	5	103882062	103888948	0.9157	0.1253	0.1577	1.17e-07
	11	54725242	54793048	11	54726437	54738787	0.1284	0.1284	1	0		1	220443401	220443721	5	155409350	155421495	0.2171	0.8882	0.1893	8.1e-08		10	107046269	107049160	10	107047028	107049160	0.5235	0.4765	1	0		1	109298377	109301962	20	62425139	62426597	0.9186	0.9198	0.2367	0
	11	42769727	42774615	11	42771111	42774681	0.2171	0.2171	1	0		1	40794563	40800797	5	155409350	155421495	0.0584	0.8896	0.1785	1.58e-07		10	70952478	70960784	10	70952492	70960784	0.9278	0.0722	1	0		1	8105049	8112441	8	13854600	13859608	0.9247	0.7653	0.2018	5.7e-08
	11	24400825	24406833	18	63110203	63118245	0.0649	0.1039	0.2458	1e-09		1	59816510	59830867	3	163613385	163625399	0.0519	0.9416	0.1778	1.67e-07		10	58880511	58881704	11	7769616	7788834	0.809	0.191	0.2323	0		1	228646927	228654748	4	63352170	63357704	0.9444	0.9111	0.1699	3.2e-08
	12	11110698	11142827	12	11122722	11142827	0.375	0.3681	0.912	0		2	106245033	106251789	5	177160157	177165211	0.3514	0.277	0.2076	3e-08		11	42769727	42774615	11	42771111	42774681	0.8202	0.1854	0.9631	0		1	228646927	228654748	11	25658909	25677282	0.9444	0.95	0.3645	0
	12	44190705	44195804	14	43570867	43600472	0.2403	0.0519	0.1733	2.4e-07		2	51780103	51781218	15	74678296	74682830	0.2013	0.4675	0.1774	1.72e-07		11	50276633	50366065	14	34185839	34189727	0.9222	0.0667	0.1551	1.26e-07		1	72528637	72535958	11	25658909	25677282	0.95	0.95	0.1572	1.05e-07
	13	22530678	22531515	13	56656271	56665499	0.1753	0.1104	0.2072	1.6e-08		2	97507179	97531181	4	156022455	156022528	0.4167	0.7876	0.2546	7e-09		12	11110698	11142827	12	11122722	11142827	0.5164	0.4754	0.9677	0		2	86806581	86807365	14	19270023	19493705	0.3081	0.3018	0.1599	1.58e-07
	13	71375556	71378557	13	71375556	71387378	0.5066	0.5066	1	0		2	52607972	52637176	9	22486640	22492851	0.2597	0.7922	0.2002	2.8e-08		13	71375556	71378557	13	71375556	71387378	0.7256	0.2683	0.9696	0		2	195688025	195690695	6	29945167	29957246	0.7809	0.6129	0.1772	1.9e-08
	15	82331721	82334554	15	82333889	82334554	0.087	0.087	1	0		2	106245033	106251789	8	23460730	23463850	0.3582	0.806	0.2564	5e-09		15	82331721	82334554	15	82333889	82334554	0.7386	0.2557	0.9708	0		2	89639248	89915429	3	142028284	142029696	0.8832	0.6742	0.1649	6e-08
	18	61878472	61881930	18	62058414	62062569	0.2632	0.1579	0.4591	0		2	51780103	51781218	19	40541333	40553688	0.2013	0.8312	0.2086	1.4e-08		17	19440328	19479039	21	31354121	31356175	0.9438	0.0674	0.1584	1.1e-07		2	184310980	184312430	4	116385553	116395574	0.9477	0.8953	0.1671	8.3e-08
	20	62419232	62426597	20	62425139	62426597	0.0681	0.0681	1	0		2	36190244	36193058	19	40541333	40553688	0.2368	0.8421	0.1948	5.3e-08													2	226665007	226669932	6	78936990	78955234	0.9489	0.9205	0.2384	0
	20	52081215	52092058	21	22576805	22586529	0.0584	0.0909	0.2309	2e-09		2	106245033	106251789	3	194619170	194623042	0.3571	0.8442	0.1841	1.01e-07	MEX	1	147303148	147523315	1	167493526	167508390	0.9013	0.215	0.2095	1.4e-08		2	24455015	24465231	7	93165330	93168493	0.95	0.8778	0.1956	3e-09
												3	6626128	6629060	15	28277730	28582231	0.1104	0.0909	0.1861	8.6e-08		1	72528637	72535958	1	72538673	72583736	0.9286	0.7399	0.2188	6e-09		3	62585665	62587235	3	133190847	133195707	0.9444	0.95	0.2368	0
MKK	1	34875241	34880863	1	109298377	109301962	0.1331	0.0562	0.2095	0		3	191220845	191227315	6	54039043	54039829	0.2303	0.4868	0.1914	6.9e-08		1	238460638	238461003	1	238460638	238461502	0.7768	0.2232	1	0		3	116143282	116151640	6	29945167	29957246	0.6742	0.6125	0.1848	1e-08
	1	228646927	228654748	1	246806139	246863836	0.0559	0.2576	0.0813	1.45e-07		3	89477282	89502071	8	47644741	47655711	0.06	0.9067	0.2327	3e-09		1	59816510	59830867	3	163613385	163625399	0.9481	0.0584	0.1778	1.67e-07		3	142028284	142029696	14	19270023	19493705	0.6778	0.2745	0.1798	1.3e-08
	1	246806139	246863836	1	246933526	246942931	0.2515	0.1923	0.1097	1e-09		3	16215560	16216388	6	74765595	74773741	0.1806	0.9444	0.1828	2.89e-07		1	40794563	40800797	5	155409350	155421495	0.9416	0.1104	0.1785	1.58e-07		3	116143282	116151640	6	103844669	103868754	0.6778	0.7333	0.1729	2.4e-08
	1	238460638	238461003	1	238460638	238461502	0.5597	0.5597	1	0		4	9819751	9844366	4	10001452	10009766	0.5649	0.7727	0.3819	0		1	220443401	220443721	5	155409350	155421495	0.7829	0.1118	0.1893	8.1e-08		3	1892909	1897965	5	155409350	155421495	0.8833	0.9	0.1738	2.2e-08
	1	109298377	109301962	7	115722247	115728902	0.0559	0.05	0.1576	0		4	115727615	115729903	22	32504947	32504973	0.169	0.8521	0.21	4.7e-08		1	227883479	227886819	13	56656271	56665499	0.7778	0.1181	0.1893	1.78e-07		3	194619170	194623042	12	69158942	69164294	0.9056	0.95	0.1873	6e-09
	1	34875241	34880863	7	115722247	115728902	0.1324	0.05	0.102	4e-09		4	10001452	10009766	7	90869441	90878663	0.2273	0.9026	0.174	2.26e-07		1	167493526	167508390	3	53003023	53014529	0.7922	0.1558	0.2407	1e-09		3	4167639	4172015	21	31354121	31356175	0.9438	0.9326	0.1584	1.1e-07
	1	61886594	61890775	13	51949527	52058235	0.0512	0.0512	0.1308	0		4	61682688	61684416	15	51572283	51572775	0.0909	0.9318	0.2749	2e-09		1	151028547	151035324	9	44667855	44777523	0.7568	0.5203	0.2024	4.4e-08		3	4167639	4172015	18	36514418	36519446	0.9444	0.9111	0.1735	2.3e-08
	1	228646927	228654748	9	128011921	128016523	0.0556	0.0643	0.1104	1e-09		4	107156053	107165884	18	38309785	38311765	0.1563	0.9375	0.2507	1.5e-08		1	194989670	195082414	13	49970596	49971729	0.8618	0.8026	0.1748	2.54e-07		3	62585665	62587235	5	25857442	25858556	0.9444	0.9111	0.1699	3.2e-08
	1	61886594	61890775	10	58516320	58519894	0.0533	0.071	0.1021	4e-09		5	103882062	103888503	5	103882062	103888948	0.7703	0.2297	1	0		2	106245033	106251789	3	194619170	194623042	0.6429	0.1558	0.1841	1.01e-07		3	965754	971718	17	6047210	6073498	0.95	0.8944	0.1569	1.07e-07
	1	245972288	245972460	9	15147746	15149421	0.0696	0.0949	0.0977	2.8e-08		5	103882062	103888948	5	103888272	103888503	0.7703	0.2297	1	0		2	36190244	36193058	19	40541333	40553688	0.7632	0.1579	0.1948	5.3e-08		3	965754	971718	11	25565122	25582465	0.95	0.9389	0.3247	0
	1	227883479	227886819	10	31287148	31291785	0.1788	0.097	0.1329	0		5	103882062	103888503	5	103888272	103888503	0.7632	0.2368	1	0		2	51780103	51781218	19	40541333	40553688	0.7987	0.1688	0.2086	1.4e-08		4	34462895	34501120	7	133435717	133449737	0.7889	0.7833	0.1571	1.05e-07
	1	40738766	40742251	4	87195118	87198968	0.0506	0.1361	0.0883	1.28e-07		5	21486411	21488253	6	103844669	103868754	0.3667	0.4267	0.2004	4.2e-08		2	106245033	106251789	8	23460730	23463850	0.6418	0.194	0.2564	5e-09		4	152095801	152103763	11	50276633	50366065	0.8333	0.9222	0.1556	1.21e-07
	1	109298377	109301962	6	93631870	93635351	0.0559	0.15	0.0871	5.3e-08		5	150157290	150198797	9	129221707	129225206	0.1513	0.6776	0.2177	9e-09		2	52607972	52637176	9	22486640	22492851	0.7403	0.2078	0.2002	2.8e-08		4	63352170	63357704	17	19440328	19479039	0.9111	0.9444	0.1699	3.2e-08
	1	111178889	111189749	3	116143282	116151640	0.0765	0.1794	0.1014	4e-09		5	140204020	140217732	17	41521621	41717786	0.0855	0.8092	0.176	2.32e-07		2	51780103	51781218	15	74678296	74682830	0.7987	0.5325	0.1774	1.72e-07		4	77386266	77397700	18	40230884	40232624	0.9157	0.9438	0.1894	6e-09
	1	246933526	246942931	3	16215560	16216388	0.2034	0.1897	0.1274	1e-09		5	151495149	151499003	7	90869441	90878663	0.1494	0.9026	0.1971	3.6e-08		2	106245033	106251789	5	177160157	177165211	0.6486	0.6757	0.26	1e-09		4	181372297	181375319	13	68146300	68166243	0.9278	0.9111	0.1699	3.2e-08
	1	61886594	61890775	3	131246388	131288926	0.0533	0.1923	0.09	3.5e-08		6	32605094	32679939	6	32717276	32739978	0.851	0.1968	0.2543	2e-09		3	194358067	194365597	13	83000441	83055928	0.1571	0.1757	0.1758	3.39e-07		4	153010030	153012241	7	154515932	154520478	0.9389	0.9389	0.1567	1.09e-07
	1	86174832	86176913	4	115727615	115729903	0.1065	0.1953	0.125	0		6	32562253	32679939	6	32605094	32679939	0.8786	0.15	0.7832	0		3	191220845	191227315	6	54039043	54039829	0.7697	0.5132	0.1914	6.9e-08		4	83855747	83859356	12	69158942	69164294	0.9444	0.95	0.2368	0
	1	61886594	61890775	10	58880511	58881704	0.0536	0.2649	0.0823	1.44e-07		6	29959422	29973697	6	29959422	30007126	0.1558	0.8442	1	0		3	142028284	142029696	9	17900043	17901466	0.5	0.8487	0.1783	1.93e-07		5	103882062	103888503	5	103882062	103888948	0.1278	0.1278	1	0
	1	227883479	227886819	13	71375556	71378557	0.1788	0.4667	0.0981	1.3e-08		6	29959422	29973697	6	29959422	30007472	0.1558	0.8442	1	0		4	9819751	9844366	4	10001452	10009766	0.4351	0.2273	0.3819	0		5	103882062	103888503	5	103888272	103888503	0.1292	0.1292	1	0
	1	227883479	227886819	13	71375556	71387378	0.1812	0.4719	0.0936	4.4e-08		6	29959422	30007126	6	29959422	30007472	0.1558	0.8442	1	0		4	107156053	107165884	18	38309785	38311765	0.8437	0.0625	0.2507	1.5e-08		5	103882062	103888948	5	103888272	103888503	0.1292	0.1292	1	0
	1	147303148	147523315	8	23460730	23463850	0.1067	0.4969	0.0947	3.4e-08		6	32605094	32679939	6	32669797	32705194	0.85	0.8857	0.7312	0		4	61682688	61684416	15	51572283	51572775	0.9091	0.0682	0.2749	2e-09		5	57361784	57369290	6	160548895	160558066	0.075	0.9494	0.2541	0
	1	109298377	109301962	13	49970596	49971729	0.0562	0.7367	0.1368	0		6	32562253	32679939	6	32669797	32705194	0.8867	0.8867	1	0		4	10001452	10009766	7	90869441	90878663	0.7727	0.0974	0.174	2.26e-07		5	19411830	19412007	6	29945167	29957246	0.703	0.6228	0.1812	3.4e-08
	2	4191253	4201042	16	20420282	20441021	0.0526	0.0585	0.0979	7e-09		6	77155307	77156088	21	43794765	43797240	0.5592	0.3158	0.1778	2e-07		4	115727615	115729903	22	32504947	32504973	0.831	0.1479	0.21	4.7e-08		5	28254644	28258442	6	74765595	74773741	0.8412	0.8588	0.1767	4.2e-08
	2	184955017	184973074	16	20420282	20441021	0.0673	0.0585	0.0949	1.2e-08		6	31388080	31405690	12	2115897	2128667	0.1948	0.9156	0.1706	2.98e-07		4	115727615	115729903	16	32165010	32621907	0.8356	0.6893	0.2058	4.2e-08		6	32605094	32679939	6	32717276	32739978	0.1747	0.5361	0.1831	3.5e-08
	2	52607972	52637176	8	96923538	96926233	0.1462	0.0643	0.0796	1.83e-07		7	125833260	125833851	7	125836509	125836837	0.6351	0.3649	1	0		5	103882062	103888503	5	103888272	103888503	0.2368	0.7632	1	0		6	32562253	32679939	6	32717276	32739978	0.1761	0.5625	0.1663	6.3e-08
	2	180121607	180130382	5	180309991	180364630	0.0794	0.0676	0.1014	4e-09		7	90869441	90878663	20	52081215	52092058	0.0974	0.9416	0.2097	1.3e-08		5	103882062	103888503	5	103882062	103888948	0.2297	0.7703	1	0		6	32669797	32705194	6	32717276	32739978	0.8239	0.5625	0.1663	6.3e-08
	2	180121607	180130382	8	75478412	75490452	0.0789	0.0702	0.0939	1.5e-08		8	5583199	5592495	8	115703454	115711712	0.0844	0.7792	0.255	0		5	103882062	103888948	5	103888272	103888503	0.2297	0.7703	1	0		6	202353	239837	6	243700	324015	0.1	0.0824	0.6814	0
	2	89639248	89915429	4	42391423	42404178	0.0618	0.1	0.0842	8.8e-08		8	115703454	115711712	22	37625201	37626850	0.2208	0.3963	0.1854	9.1e-08		5	151495149	151499003	7	90869441	90878663	0.8506	0.0974	0.1971	3.6e-08		6	32562253	32679939	6	32605094	32679939	0.1429	0.1726	0.7989	0
	2	86806581	86807365	11	132824676	132827932	0.5658	0.102	0.099	4.1e-08		8	72377865	72380244	16	86671164	86672892	0.1316	0.6645	0.1925	6.3e-08		5	177160157	177165211	18	61878472	61881930	0.3356	0.2671	0.1841	2.16e-07		6	32562253	32679939	6	32669797	32705194	0.1722	0.8278	1	0
	2	35831294	35841451	3	16215560	16216388	0.5451	0.184	0.0948	1.73e-07		8	133060267	133063758	15	51572283	51572775	0.0738	0.9262	0.2511	3.1e-08		5	150157290	150198797	9	129221707	129225206	0.8487	0.3224	0.2177	9e-09		6	32605094	32679939	6	32669797	32705194	0.1726	0.8333	0.7971	0
	2	180121607	180130382	4	61682688	61684416	0.0795	0.2417	0.0947	8.9e-08		9	29084262	29086271	9	29084549	29087680	0.2468	0.7532	1	0		5	21486411	21488253	6	103844669	103868754	0.6333	0.5733	0.2004	4.2e-08		6	29959422	30007126	6	29959422	30007472	0.9444	0.9444	1	0
	2	106245033	106251789	6	29945167	29957246	0.1765	0.2755	0.0815	1.41e-07		9	22486640	22492851	13	71375556	71387378	0.2039	0.4211	0.1863	1.03e-07		6	32605094	32679939	6	32717276	32739978	0.1481	0.8016	0.2582	2e-09		6	29959422	29973697	6	29959422	30007126	0.9494	0.9494	1	0
	3	190846372	190849457	3	198791842	198799219	0.1667	0.0556	0.0882	4e-08		9	138195889	138198544	16	21422575	21498841	0.209	0.8134	0.3358	0		6	29959422	29973697	6	29959422	30007126	0.8442	0.1558	1	0		6	29959422	29973697	6	29959422	30007472	0.9494	0.9494	1	0
	3	198791842	198799219	11	25565122	25582465	0.0556	0.0556	0.0919	2.1e-08		9	6691130	6698357	15	82333889	82334554	0.1212	0.9167	0.2028	2.3e-07		6	29959422	29973697	6	29959422	30007472	0.8442	0.1558	1	0		6	243700	324015	19	5461239	5461653	0.0887	0.8468	0.2227	1.48e-07
	3	190577002	190581421	7	141412174	141439888	0.0503	0.068	0.0802	1.93e-07		10	70952478	70960784	10	70952492	70960784	0.2829	0.7171	1	0		6	29959422	30007126	6	29959422	30007472	0.8442	0.1558	1	0		6	243700	324015	9	15147746	15149421	0.0889	0.9333	0.1936	4e-09
	3	26407350	26414475	5	155409350	155421495	0.0529	0.0941	0.1555	0		10	107046269	107049160	10	107047028	107049160	0.1197	0.8803	1	0		6	32562253	32679939	6	32605094	32679939	0.1214	0.85	0.7832	0		6	202353	239837	9	15147746	15149421	0.1	0.9294	0.1723	6.2e-08
	3	191220845	191227315	5	155409350	155421495	0.1088	0.0941	0.081	1.55e-07		11	5741599	5766053	11	81189919	81194913	0.2468	0.9026	0.2038	2.1e-08		6	31388080	31405690	12	2115897	2128667	0.8052	0.0844	0.1706	2.98e-07		6	29945167	29957246	7	26106838	26111938	0.6153	0.7989	0.1766	3e-08
	3	110526997	110527745	5	155409350	155421495	0.3036	0.0952	0.0825	1.4e-07		11	49716131	49717264	11	54726437	54738787	0.1333	0.8733	0.9427	0		6	77155307	77156088	21	43794765	43797240	0.4408	0.6842	0.1778	2e-07		6	29945167	29957246	14	19270023	19493705	0.6169	0.2784	0.1729	2.9e-08
	3	26407350	26414475	9	505616	516993	0.0529	0.0971	0.0843	8.6e-08		11	49716131	49717264	11	54725242	54793048	0.1382	0.8684	0.9452	0		6	202353	239837	16	32165010	32621907	0.6957	0.6943	0.8567	0		6	29945167	29957246	18	61788031	61791104	0.619	0.8989	0.1828	1.2e-08
	3	198791842	198799219	11	81189919	81194913	0.0556	0.1287	0.0815	1.3e-07		11	42769727	42774615	11	42771111	42774681	0.2171	0.7829	1	0		7	125833260	125833851	7	125836509	125836837	0.3649	0.6351	1	0		7	125833260	125833851	7	125836509	125836837	0.4176	0.4118	0.9761	0
	3	194358067	194365597	12	69158942	69164294	0.5592	0.1953	0.0888	4.3e-08		11	54725242	54793048	11	54726437	54738787	0.1284	0.8716	1	0		7	90869441	90878663	20	52081215	52092058	0.9026	0.0584	0.2097	1.3e-08		7	70058925	70064077	15	28277730	28582231	0.7528	0.1932	0.162	7.9e-08
	3	194358067	194365597	6	77155307	77156088	0.5592	0.2219	0.092	2.5e-08		11	55124465	55209585	12	33277097	33286685	0.44	0.4265	0.1984	4.9e-08		7	138342	164003	15	82333889	82334554	0.942	0.087	0.2134	5.7e-08		7	70058925	70064077	17	6047210	6073498	0.7528	0.8989	0.177	2e-08
	3	190577002	190581421	13	80703687	80711098	0.0506	0.2708	0.0869	6.5e-08		11	24400825	24406833	18	63110203	63118245	0.0649	0.8961	0.2458	1e-09		7	97233396	97240411	21	22576805	22586529	0.6558	0.0909	0.1906	6.1e-08		8	13854600	13859608	12	31791817	31801175	0.7808	0.863	0.2296	7e-09
	3	133190847	133195707	11	5741599	5766053	0.1462	0.3275	0.0834	9.3e-08		12	11110698	11142827	12	11122722	11142827	0.375	0.6319	0.912	0		8	5583199	5592495	8	115703454	115711712	0.9156	0.2208	0.255	0		8	140327190	140328379	18	40230884	40232624	0.9101	0.9438	0.1692	4.1e-08
	4	171504519	171509733	21	20927716	20932562	0.0565	0.0506	0.109	1e-09		12	44190705	44195804	14	43570867	43600472	0.2403	0.9481	0.1733	2.4e-07		8	133060267	133063758	15	51572283	51572775	0.9262	0.0738	0.2511	3.1e-08		8	39351896	39506122	11	30128415	30133586	0.9278	0.9389	0.1984	2e-09
	4	115727615	115729903	10	70952478	70960784	0.1953	0.1124	0.0979	9e-09		13	22530678	22531515	13	56656271	56665499	0.1753	0.8896	0.2072	1.6e-08		8	47644741	47655711	11	106743866	106746393	0.9067	0.14	0.2576	1e-09		9	29084262	29086271	9	29084549	29087680	0.733	0.7386	0.9712	0
	4	115727615	115729903	10	70952492	70960784	0.1953	0.1124	0.0979	9e-09		13	71375556	71378557	13	71375556	71387378	0.5066	0.4868	0.974	0		8	72377865	72380244	16	86671164	86672892	0.8684	0.3355	0.1925	6.3e-08		10	107046269	107049160	10	107047028	107049160	0.5235	0.5235	1	0
	4	104422038	104467383	6	29945167	29957246	0.0794	0.2783	0.1008	5e-09		15	82331721	82334554	15	82333889	82334554	0.087	0.913	1	0		9	29084262	29086271	9	29084549	29087680	0.7532	0.2468	1	0		10	70952478	70960784	10	70952492	70960784	0.9278	0.9278	1	0
	4	115727615	115729903	6	32562253	32679939	0.1953	0.9527	0.0804	1.87e-07		18	61878472	61881930	18	62058414	62062569	0.2632	0.8421	0.4591	0		9	6691130	6698357	15	82333889	82334554	0.8788	0.0833	0.2028	2.3e-07		10	20037021	20038057	20	1505190	1541893	0.8046	0.9368	0.207	2e-09
	5	103882062	103888503	5	103888272	103888503	0.7545	0.7545	1	0		20	62419232	62426597	20	62425139	62426597	0.0681	0.9247	0.8967	0		9	138195889	138198544	16	21422575	21498841	0.791	0.1866	0.3358	0		10	58880511	58881704	11	7769616	7788834	0.809	0.809	0.2323	0
	5	103882062	103888948	5	103888272	103888503	0.7702	0.7702	1	0		20	52081215	52092058	21	22576805	22586529	0.0584	0.9091	0.2309	2e-09		10	107046269	107049160	10	107047028	107049160	0.8803	0.1197	1	0		11	42769727	42774615	11	42771111	42774681	0.8202	0.8146	0.9631	0
	5	103882062	103888503	5	103882062	103888948	0.7716	0.7716	1	0													10	70952478	70960784	10	70952492	70960784	0.7171	0.2829	1	0		11	50276633	50366065	14	34185839	34189727	0.9222	0.9333	0.1551	1.26e-07
	5	110933970	110938944	12	11398341	11436086	0.0621	0.114	0.0932	2e-08	MKK	1	34875241	34880863	1	109298377	109301962	0.1331	0.9438	0.2095	0		11	5741599	5766053	11	81189919	81194913	0.7532	0.0974	0.2038	2.1e-08		12	11110698	11142827	12	11122722	11142827	0.5164	0.5246	0.9677	0
	6	29959422	29973697	6	29959422	30007126	0.1088	0.1088	1	0		1	228646927	228654748	1	246806139	246863836	0.0559	0.7406	0.0906	2.9e-08		11	49716131	49717264	11	54726437	54738787	0.8667	0.1267	0.9427	0		13	71375556	71378557	13	71375556	71387378	0.7256	0.7317	0.9696	0
	6	29959422	29973697	6	29959422	30007472	0.1088	0.1088	1	0		1	246806139	246863836	1	246933526	246942931	0.2515	0.8077	0.1097	1e-09		11	49716131	49717264	11	54725242	54793048	0.8618	0.1316	0.9452	0		15	82331721	82334554	15	82333889	82334554	0.7386	0.7443	0.9708	0
	6	29959422	30007126	6	29959422	30007472	0.1111	0.1111	1	0		1	238460638	238461003	1	238460638	238461502	0.5597	0.4403	1	0		11	54725242	54793048	11	54726437	54738787	0.8716	0.1284	1	0		16	163618	165653	21	43794765	43797240	0.7616	0.4568	0.1832	2e-08
	6	29945167	29957246	18	36514418	36519446	0.2754	0.2	0.095	1.3e-08		1	109298377	109301962	13	49970596	49971729	0.0562	0.2633	0.1368	0		11	42769727	42774615	11	42771111	42774681	0.7829	0.2171	1	0		17	19440328	19479039	21	31354121	31356175	0.9438	0.9326	0.1584	1.1e-07
	7	125833260	125833851	7	125836509	125836837	0.5545	0.5545	1	0		1	147303148	147523315	8	23460730	23463850	0.1067	0.5031	0.0947	3.4e-08		11	24400825	24406833	18	63110203	63118245	0.9351	0.1039	0.2458	1e-09		18	61788031	61791104	20	1505190	1541893	0.8989	0.9326	0.2336	0
	7	109218088	109242941	14	77856092	77861378	0.1725	0.0526	0.0968	9e-09		1	227883479	227886819	13	71375556	71387378	0.1812	0.5281	0.0936	4.4e-08		12	11110698	11142827	12	11122722	11142827	0.625	0.3681	0.912	0		19	56832974	56840616	19	56832974	56840616	0.6551	0.6551	1	0
	7	93165330	93168493	14	77856092	77861378	0.1265	0.0529	0.0981	8e-09		1	227883479	227886819	13	71375556	71378557	0.1788	0.5333	0.0981	1.3e-08		12	44190705	44195804	14	43570867	43600472	0.7597	0.0519	0.1733	2.4e-07
	8	16246032	16251494	8	16306618	16319032	0.3441	0.1412	0.1166	0		1	61886594	61890775	10	58880511	58881704	0.0536	0.7351	0.0823	1.44e-07		13	22530678	22531515	13	56656271	56665499	0.8247	0.1104	0.2072	1.6e-08	MEX	1	147303148	147523315	1	167493526	167508390	0.9013	0.7777	0.2549	0
	8	140327190	140328379	11	50276633	50366065	0.0595	0.0565	0.0836	1.17e-07		1	86174832	86176913	4	115727615	115729903	0.1065	0.8047	0.125	0		13	71375556	71378557	13	71375556	71387378	0.4934	0.5066	1	0		1	238460638	238461003	1	238460638	238461502	0.7768	0.7768	1	0
	8	25030393	25043272	9	114892536	114914815	0.1433	0.0585	0.0841	8.3e-08		1	61886594	61890775	3	131246388	131288926	0.0533	0.8077	0.09	3.5e-08		15	82331721	82334554	15	82333889	82334554	0.913	0.087	1	0		1	151028547	151035324	9	44667855	44777523	0.7568	0.4595	0.2732	0
	8	112363455	112364436	11	25658909	25677282	0.1941	0.0588	0.0816	1.39e-07		1	246933526	246942931	3	16215560	16216388	0.2034	0.8103	0.1274	1e-09		16	2619669	2681813	16	2638870	2645417	0.7623	0.2377	1	0		1	227883479	227886819	13	56656271	56665499	0.7778	0.8819	0.1893	1.78e-07
	8	15446378	15457818	12	33191058	33198641	0.0702	0.0965	0.1144	0		1	111178889	111189749	3	116143282	116151640	0.0765	0.8206	0.1014	4e-09		18	61878472	61881930	18	62058414	62062569	0.7368	0.1579	0.4591	0		1	220443401	220443721	5	155409350	155421495	0.7829	0.8882	0.1893	8.1e-08
	9	106401463	106406604	9	114892536	114914815	0.0532	0.0585	0.1389	0		1	109298377	109301962	6	93631870	93635351	0.0559	0.85	0.0871	5.3e-08		20	62419232	62426597	20	62425139	62426597	0.9247	0.0681	0.8967	0		1	167493526	167508390	3	53003023	53014529	0.7922	0.8442	0.2407	1e-09
	9	29084262	29086271	9	29084549	29087680	0.2807	0.2778	0.9856	0		1	40738766	40742251	4	87195118	87198968	0.0506	0.8639	0.0883	1.28e-07		20	52081215	52092058	21	22576805	22586529	0.9416	0.0909	0.2309	2e-09		1	194989670	195082414	13	49970596	49971729	0.8618	0.1974	0.1748	2.54e-07
	9	128011921	128016523	12	11398341	11436086	0.0651	0.1136	0.0886	4.4e-08		1	227883479	227886819	10	31287148	31291785	0.1788	0.903	0.1329	0													1	40794563	40800797	5	155409350	155421495	0.9416	0.8896	0.1785	1.58e-07
	10	70952478	70960784	10	70952492	70960784	0.1111	0.1111	1	0		1	245972288	245972460	9	15147746	15149421	0.0696	0.9051	0.0977	2.8e-08	MKK	1	34875241	34880863	1	109298377	109301962	0.8669	0.0562	0.2095	0		1	59816510	59830867	3	163613385	163625399	0.9481	0.9416	0.1778	1.67e-07
	10	107046269	107049160	10	107047028	107049160	0.3216	0.3216	1	0		1	61886594	61890775	10	58516320	58519894	0.0533	0.929	0.1021	4e-09		1	228646927	228654748	1	246806139	246863836	0.9441	0.2576	0.0813	1.45e-07		2	97507179	97531181	4	156022455	156022528	0.5833	0.7876	0.2546	7e-09
	10	70952478	70960784	11	58215812	58217302	0.1118	0.1706	0.0868	5.5e-08		1	228646927	228654748	9	128011921	128016523	0.0556	0.9357	0.1104	1e-09		1	246806139	246863836	1	246933526	246942931	0.7485	0.1923	0.1097	1e-09		2	106245033	106251789	8	23460730	23463850	0.6418	0.806	0.2564	5e-09
	10	70952492	70960784	11	58215812	58217302	0.1118	0.1706	0.0868	5.5e-08		1	61886594	61890775	13	51949527	52058235	0.0512	0.9488	0.1308	0		1	238460638	238461003	1	238460638	238461502	0.4403	0.5597	1	0		2	106245033	106251789	3	194619170	194623042	0.6429	0.8442	0.1841	1.01e-07
	10	81475459	81489917	11	5741599	5766053	0.3235	0.3235	0.0947	1.4e-08		1	109298377	109301962	7	115722247	115728902	0.0559	0.95	0.1576	0		1	246933526	246942931	3	16215560	16216388	0.7966	0.1897	0.1274	1e-09		2	106245033	106251789	5	177160157	177165211	0.6486	0.277	0.2076	3e-08
	11	21804082	21805328	11	25565122	25582465	0.1324	0.0559	0.1368	0		1	34875241	34880863	7	115722247	115728902	0.1324	0.95	0.102	4e-09		1	227883479	227886819	13	71375556	71387378	0.8187	0.4719	0.0936	4.4e-08		2	52607972	52637176	9	22486640	22492851	0.7403	0.7922	0.2002	2.8e-08
	11	54725242	54793048	11	54726437	54738787	0.0655	0.0655	1	0		2	195688025	195690695	14	19270023	19493705	0.1084	0.4232	0.0892	5.2e-08		1	227883479	227886819	10	31287148	31291785	0.8212	0.097	0.1329	0		2	36190244	36193058	19	40541333	40553688	0.7632	0.8421	0.1948	5.3e-08
	11	42769727	42774615	11	42771111	42774681	0.1391	0.1391	1	0		2	106245033	106251789	6	29945167	29957246	0.1765	0.6931	0.0949	1.3e-08		1	227883479	227886819	13	71375556	71378557	0.8212	0.4667	0.0981	1.3e-08		2	51780103	51781218	15	74678296	74682830	0.7987	0.4675	0.1774	1.72e-07
	11	55124465	55209585	12	11110698	11142827	0.1719	0.454	0.0963	2.9e-08		2	180121607	180130382	4	61682688	61684416	0.0795	0.7583	0.0947	8.9e-08		1	34875241	34880863	7	115722247	115728902	0.8676	0.05	0.102	4e-09		2	51780103	51781218	19	40541333	40553688	0.7987	0.8312	0.2086	1.4e-08
	12	11398341	11436086	12	31791817	31801175	0.1177	0.053	0.1221	1e-09		2	35831294	35841451	3	16215560	16216388	0.5451	0.816	0.0948	1.73e-07		1	147303148	147523315	8	23460730	23463850	0.8829	0.4969	0.0939	3.8e-08		3	194358067	194365597	13	83000441	83055928	0.1571	0.8243	0.1758	3.39e-07
	12	33191058	33198641	12	33277097	33286685	0.0965	0.5468	0.102	3e-09		2	86806581	86807365	11	132824676	132827932	0.5658	0.898	0.099	4.1e-08		1	86174832	86176913	4	115727615	115729903	0.8935	0.1953	0.125	0		3	191220845	191227315	6	54039043	54039829	0.7697	0.4868	0.1914	6.9e-08
	12	11110698	11142827	12	11122722	11142827	0.4434	0.4528	0.9626	0		2	89639248	89915429	4	42391423	42404178	0.0618	0.9	0.0842	8.8e-08		1	111178889	111189749	3	116143282	116151640	0.9235	0.1794	0.1014	4e-09		3	16215560	16216388	6	74765595	74773741	0.8194	0.9444	0.1828	2.89e-07
	12	31791817	31801175	19	20388046	20513074	0.0559	0.1184	0.1041	1.9e-08		2	180121607	180130382	8	75478412	75490452	0.0789	0.9298	0.0939	1.5e-08		1	245972288	245972460	9	15147746	15149421	0.9304	0.0949	0.0977	2.8e-08		3	6626128	6629060	15	28277730	28582231	0.8896	0.0909	0.1861	8.6e-08
	13	71375556	71378557	13	71375556	71387378	0.4691	0.4691	1	0		2	180121607	180130382	5	180309991	180364630	0.0794	0.9324	0.1014	4e-09		1	109298377	109301962	13	49970596	49971729	0.9438	0.7367	0.1368	0		3	89477282	89502071	8	47644741	47655711	0.94	0.9067	0.2327	3e-09
	13	71375556	71378557	19	20388046	20513074	0.4645	0.1272	0.0843	9.4e-08		2	52607972	52637176	8	96923538	96926233	0.1462	0.9357	0.0796	1.83e-07		1	109298377	109301962	7	115722247	115728902	0.9441	0.05	0.1576	0		4	9819751	9844366	4	10001452	10009766	0.4351	0.7727	0.3819	0
	13	71375556	71387378	19	20388046	20513074	0.4695	0.1311	0.0904	5.2e-08		2	4191253	4201042	16	20420282	20441021	0.0526	0.9415	0.0979	7e-09		1	109298377	109301962	6	93631870	93635351	0.9441	0.15	0.0871	5.3e-08		4	10001452	10009766	7	90869441	90878663	0.7727	0.9026	0.174	2.26e-07
	15	82331721	82334554	15	82333889	82334554	0.2215	0.2215	1	0		2	184955017	184973074	16	20420282	20441021	0.0673	0.9415	0.0949	1.2e-08		1	228646927	228654748	9	128011921	128016523	0.9444	0.0643	0.1104	1e-09		4	115727615	115729903	22	32504947	32504973	0.831	0.8521	0.21	4.7e-08
	22	22231529	22235462	22	22674422	22726814	0.2627	0.5538	0.1214	1e-09		2	89639248	89915429	9	71219420	71238848	0.0618	0.95	0.1369	0		1	61886594	61890775	10	58880511	58881704	0.9464	0.2649	0.0823	1.44e-07		4	107156053	107165884	18	38309785	38311765	0.8437	0.9375	0.2507	1.5e-08
												3	190846372	190849457	3	198791842	198799219	0.1667	0.9444	0.0882	4e-08		1	61886594	61890775	10	58516320	58519894	0.9467	0.071	0.1021	4e-09		4	61682688	61684416	15	51572283	51572775	0.9091	0.9318	0.2749	2e-09
												3	133190847	133195707	11	5741599	5766053	0.1462	0.6725	0.0834	9.3e-08		1	61886594	61890775	3	131246388	131288926	0.9467	0.1923	0.09	3.5e-08		5	103882062	103888503	5	103882062	103888948	0.2297	0.2297	1	0
TSI	1	72528637	72535958	1	72538673	72583736	0.1839	0.5977	0.3348	0		3	190577002	190581421	13	80703687	80711098	0.0506	0.7292	0.0869	6.5e-08		1	61886594	61890775	13	51949527	52058235	0.9488	0.0512	0.1308	0		5	103882062	103888948	5	103888272	103888503	0.2297	0.2297	1	0
	1	238460638	238461003	1	238460638	238461502	0.2025	0.2025	1	0		3	194358067	194365597	6	77155307	77156088	0.5592	0.7781	0.092	2.5e-08		1	40738766	40742251	4	87195118	87198968	0.9494	0.1361	0.0883	1.28e-07		5	103882062	103888503	5	103888272	103888503	0.2368	0.2368	1	0
	1	110025907	110044476	18	61878472	61881930	0.2836	0.2816	0.1552	2.03e-07		3	194358067	194365597	12	69158942	69164294	0.5592	0.8047	0.0888	4.3e-08		2	86806581	86807365	11	132824676	132827932	0.4342	0.102	0.099	4.1e-08		5	177160157	177165211	18	61878472	61881930	0.3356	0.7329	0.1841	2.16e-07
	2	44320603	44321576	6	32605094	32679939	0.1474	0.8655	0.2444	1e-09		3	198791842	198799219	11	81189919	81194913	0.0556	0.8713	0.0815	1.3e-07		2	35831294	35841451	3	16215560	16216388	0.4549	0.184	0.0948	1.73e-07		5	21486411	21488253	6	103844669	103868754	0.6333	0.4267	0.2004	4.2e-08
	2	44320603	44321576	6	32562253	32679939	0.1648	0.8765	0.2067	2e-09		3	26407350	26414475	9	505616	516993	0.0529	0.9029	0.0843	8.6e-08		2	106245033	106251789	6	29945167	29957246	0.8235	0.2755	0.0815	1.41e-07		5	150157290	150198797	9	129221707	129225206	0.8487	0.6776	0.2177	9e-09
	4	9819751	9844366	4	10001452	10009766	0.6397	0.25	0.5919	0		3	110526997	110527745	5	155409350	155421495	0.3036	0.9048	0.0825	1.4e-07		2	52607972	52637176	8	96923538	96926233	0.8538	0.0643	0.0796	1.83e-07		5	151495149	151499003	7	90869441	90878663	0.8506	0.9026	0.1971	3.6e-08
	4	63352170	63357704	20	52081215	52092058	0.1534	0.0625	0.1487	3.13e-07		3	26407350	26414475	5	155409350	155421495	0.0529	0.9059	0.1555	0		2	180121607	180130382	4	61682688	61684416	0.9205	0.2417	0.0947	8.9e-08		5	140204020	140217732	17	41521621	41717786	0.9145	0.8092	0.176	2.32e-07
	4	122501918	122509433	16	21422575	21498841	0.0706	0.0706	0.1926	1.1e-08		3	191220845	191227315	5	155409350	155421495	0.1088	0.9059	0.081	1.55e-07		2	180121607	180130382	5	180309991	180364630	0.9206	0.0676	0.1014	4e-09		6	32605094	32679939	6	32717276	32739978	0.1481	0.1968	0.2501	3e-09
	4	189674080	189674443	6	32605094	32679939	0.0705	0.8626	0.2019	2e-08		3	190577002	190581421	7	141412174	141439888	0.0503	0.932	0.0802	1.93e-07		2	180121607	180130382	8	75478412	75490452	0.9211	0.0702	0.0939	1.5e-08		6	32562253	32679939	6	32669797	32705194	0.1133	0.8867	1	0
	4	189674080	189674443	6	32562253	32679939	0.0682	0.8728	0.1691	4.9e-08		3	198791842	198799219	11	25565122	25582465	0.0556	0.9444	0.0919	2.1e-08		2	184955017	184973074	16	20420282	20441021	0.9327	0.0585	0.0949	1.2e-08		6	32562253	32679939	6	32605094	32679939	0.1214	0.15	0.7832	0
	5	103882062	103888503	5	103882062	103888948	0.7349	0.7349	1	0		4	70162233	70269008	4	156022455	156022528	0.1928	0.6906	0.0916	1.2e-07		2	89639248	89915429	4	42391423	42404178	0.9382	0.1	0.0842	8.8e-08		6	32605094	32679939	6	32669797	32705194	0.15	0.8857	0.7312	0
	5	103882062	103888948	5	103888272	103888503	0.7349	0.7349	1	0		4	104422038	104467383	6	29945167	29957246	0.0794	0.6875	0.1379	0		2	4191253	4201042	16	20420282	20441021	0.9474	0.0585	0.0979	7e-09		6	29959422	29973697	6	29959422	30007126	0.8442	0.8442	1	0
	5	103882062	103888503	5	103888272	103888503	0.7353	0.7353	1	0		4	115727615	115729903	10	70952478	70960784	0.1953	0.8876	0.0979	9e-09		3	190846372	190849457	3	198791842	198799219	0.8333	0.0556	0.0882	4e-08		6	29959422	29973697	6	29959422	30007472	0.8442	0.8442	1	0
	6	32562253	32679939	6	32717276	32739978	0.8678	0.6034	0.2318	0		4	115727615	115729903	10	70952492	70960784	0.1953	0.8876	0.0979	9e-09		3	194358067	194365597	12	69158942	69164294	0.4408	0.1953	0.0888	4.3e-08		6	29959422	30007126	6	29959422	30007472	0.8442	0.8442	1	0
	6	32605094	32679939	6	32717276	32739978	0.8571	0.6364	0.2917	0		4	115394772	115401739	12	45813866	45815112	0.4671	0.9192	0.0869	7.2e-08		3	194358067	194365597	6	77155307	77156088	0.4408	0.2219	0.092	2.5e-08		6	77155307	77156088	21	43794765	43797240	0.4408	0.3158	0.1778	2e-07
	6	29959422	29973697	6	29959422	30007126	0.1477	0.1477	1	0		4	171504519	171509733	21	20927716	20932562	0.0565	0.9494	0.109	1e-09		3	110526997	110527745	5	155409350	155421495	0.6964	0.0952	0.0825	1.4e-07		6	202353	239837	16	32165010	32621907	0.6957	0.2853	0.7673	0
	6	29959422	29973697	6	29959422	30007472	0.1477	0.1477	1	0		5	103882062	103888948	5	103888272	103888503	0.7702	0.2236	0.9652	0		3	133190847	133195707	11	5741599	5766053	0.8538	0.3275	0.0834	9.3e-08		6	31388080	31405690	12	2115897	2128667	0.8052	0.9156	0.1706	2.98e-07
	6	29959422	30007126	6	29959422	30007472	0.1477	0.1477	1	0		5	103882062	103888503	5	103882062	103888948	0.7716	0.2284	1	0		3	191220845	191227315	5	155409350	155421495	0.8912	0.0941	0.081	1.55e-07		6	32669797	32705194	16	86671164	86672892	0.8882	0.6409	0.1823	1.41e-07
	6	32562253	32679939	6	32605094	32679939	0.8782	0.8634	0.8763	0		5	103882062	103888503	5	103888272	103888503	0.7545	0.2424	0.9837	0		3	198791842	198799219	11	25565122	25582465	0.9444	0.0556	0.0919	2.1e-08		7	125833260	125833851	7	125836509	125836837	0.3649	0.3649	1	0
	6	132751050	132754736	15	82331721	82334554	0.0802	0.1235	0.1698	1.56e-07		5	155409350	155421495	6	29945167	29957246	0.0941	0.6947	0.0815	1.42e-07		3	198791842	198799219	11	81189919	81194913	0.9444	0.1287	0.0815	1.3e-07		7	97233396	97240411	21	22576805	22586529	0.6558	0.9091	0.1906	6.1e-08
	7	125833260	125833851	7	125836509	125836837	0.5862	0.5862	1	0		5	15772222	15773597	11	42925451	42929829	0.1772	0.943	0.1005	1.7e-08		3	26407350	26414475	5	155409350	155421495	0.9471	0.0941	0.1555	0		7	90869441	90878663	20	52081215	52092058	0.9026	0.9416	0.2097	1.3e-08
	7	142156294	142167486	17	61717771	61719200	0.3904	0.1264	0.148	3.88e-07		6	32562253	32679939	6	32605094	32679939	0.9534	0.0559	0.8252	0		3	26407350	26414475	9	505616	516993	0.9471	0.0971	0.0843	8.6e-08		7	138342	164003	20	62419232	62426597	0.9257	0.922	0.1846	1.73e-07
	8	16246032	16251494	8	16306618	16319032	0.0805	0.0747	0.7731	0		6	29959422	30007126	6	29959422	30007472	0.1111	0.8889	1	0		3	190577002	190581421	13	80703687	80711098	0.9494	0.2708	0.0869	6.5e-08		7	138342	164003	20	62425139	62426597	0.9257	0.922	0.1846	1.73e-07
	8	16246032	16251494	16	19853151	19874863	0.0805	0.1379	0.1568	1.75e-07		6	29959422	29973697	6	29959422	30007126	0.1088	0.8912	1	0		3	190577002	190581421	7	141412174	141439888	0.9497	0.068	0.0802	1.93e-07		7	138342	164003	15	82333889	82334554	0.942	0.913	0.2134	5.7e-08
	9	29084262	29086271	9	29084549	29087680	0.1782	0.1724	0.961	0		6	29959422	29973697	6	29959422	30007472	0.1088	0.8912	1	0		4	156022455	156022528	12	44190705	44195804	0.6858	0.477	0.1142	4e-09		8	5583199	5592495	8	115703454	115711712	0.9156	0.7792	0.255	0
	10	70952478	70960784	10	70952492	70960784	0.0966	0.0966	1	0		6	74648953	74658138	19	56832974	56840616	0.1728	0.6561	0.1033	7e-09		4	156022455	156022528	7	66259399	66314065	0.6859	0.4627	0.124	8e-09		8	115703454	115711712	22	37625201	37626850	0.7792	0.3963	0.1854	9.1e-08
	10	107046269	107049160	10	107047028	107049160	0.1136	0.1136	1	0		6	74648953	74658138	19	56832974	56840616	0.1728	0.6561	0.1033	7e-09		4	156022455	156022528	12	69158942	69164294	0.6904	0.2007	0.1126	5e-09		8	72377865	72380244	16	86671164	86672892	0.8684	0.6645	0.1925	6.3e-08
	11	49716131	49717264	11	54726437	54738787	0.1034	0.1264	0.6966	0		6	29945167	29957246	18	36514418	36519446	0.2754	0.8	0.095	1.3e-08		4	156022455	156022528	6	29945167	29957246	0.6916	0.2792	0.1005	3.3e-08		8	47644741	47655711	11	106743866	106746393	0.9067	0.86	0.2576	1e-09
	11	49716131	49717264	11	54725242	54793048	0.1034	0.1207	0.6369	0		6	29945167	29957246	10	93190358	93193126	0.2722	0.8163	0.0842	1.25e-07		4	115727615	115729903	10	70952478	70960784	0.8047	0.1124	0.0979	9e-09		8	133060267	133063758	15	51572283	51572775	0.9262	0.9262	0.2511	3.1e-08
	11	54725242	54793048	11	54726437	54738787	0.125	0.1307	0.9503	0		6	32717276	32739978	15	30291556	30303265	0.5444	0.8561	0.1012	5e-09		4	115727615	115729903	10	70952492	70960784	0.8047	0.1124	0.0979	9e-09		9	29084262	29086271	9	29084549	29087680	0.7532	0.7532	1	0
	11	42769727	42774615	11	42771111	42774681	0.2557	0.2557	1	0		7	125833260	125833851	7	125836509	125836837	0.5545	0.4364	0.9638	0		4	115727615	115729903	6	32562253	32679939	0.8047	0.9527	0.0804	1.87e-07		9	138195889	138198544	16	21422575	21498841	0.791	0.8134	0.3358	0
	11	21804082	21805328	16	54351338	54379945	0.0739	0.0966	0.1564	1.55e-07		7	93165330	93168493	14	77856092	77861378	0.1265	0.9471	0.0981	8e-09		4	166087679	166101743	8	107927695	107931446	0.8963	0.0701	0.1145	1e-09		9	22486640	22492851	13	71375556	71387378	0.7961	0.4211	0.1863	1.03e-07
	12	11110698	11142827	12	11122722	11142827	0.4157	0.4096	0.9755	0		7	109218088	109242941	14	77856092	77861378	0.1725	0.9474	0.0968	9e-09		4	104422038	104467383	6	29945167	29957246	0.9206	0.2783	0.1008	5e-09		9	6691130	6698357	15	82333889	82334554	0.8788	0.9167	0.2028	2.3e-07
	13	71375556	71378557	13	71375556	71387378	0.5793	0.5793	1	0		7	109218088	109242941	9	71219420	71238848	0.1706	0.95	0.1115	1e-09		4	171504519	171509733	21	20927716	20932562	0.9435	0.0506	0.109	1e-09		10	70952478	70960784	10	70952492	70960784	0.7171	0.7171	1	0
	15	82331721	82334554	15	82333889	82334554	0.1235	0.1235	1	0		8	16246032	16251494	8	16306618	16319032	0.3441	0.8588	0.1166	0		5	103882062	103888503	5	103882062	103888948	0.2284	0.7716	1	0		10	107046269	107049160	10	107047028	107049160	0.8803	0.8803	1	0
	20	62419232	62426597	20	62425139	62426597	0.2176	0.2176	1	0		8	144772135	144780417	21	43794765	43797240	0.1196	0.3834	0.0845	1.53e-07		5	103882062	103888948	5	103888272	103888503	0.2298	0.7702	1	0		11	5741599	5766053	11	81189919	81194913	0.7532	0.9026	0.2038	2.1e-08
												8	15446378	15457818	12	33191058	33198641	0.0702	0.9035	0.1144	0		5	103882062	103888503	5	103888272	103888503	0.2455	0.7545	1	0		11	49716131	49717264	11	54726437	54738787	0.8667	0.8733	0.9427	0
YRI	1	111178889	111189749	1	147303148	147523315	0.2152	0.0606	0.0838	1.46e-07		8	112363455	112364436	11	25658909	25677282	0.1941	0.9412	0.0816	1.39e-07		5	110933970	110938944	12	11398341	11436086	0.9379	0.114	0.0932	2e-08		11	49716131	49717264	11	54725242	54793048	0.8618	0.8684	0.9452	0
	1	220443401	220443721	1	246933526	246942931	0.2313	0.3219	0.0961	2.9e-08		8	25030393	25043272	9	114892536	114914815	0.1433	0.9415	0.0841	8.3e-08		6	29959422	30007126	6	29959422	30007472	0.8889	0.1111	1	0		11	42769727	42774615	11	42771111	42774681	0.7829	0.7829	1	0
	1	72528637	72535958	1	72538673	72583736	0.0749	0.521	0.088	5.9e-08		8	140327190	140328379	11	50276633	50366065	0.0595	0.9435	0.0836	1.17e-07		6	29959422	29973697	6	29959422	30007126	0.8912	0.1088	1	0		11	54725242	54793048	11	54726437	54738787	0.8716	0.8716	1	0
	1	238460638	238461003	1	238460638	238461502	0.5737	0.5737	1	0		9	106401463	106406604	9	114892536	114914815	0.0532	0.9415	0.1389	0		6	29959422	29973697	6	29959422	30007472	0.8912	0.1088	1	0		11	55124465	55209585	12	33277097	33286685	0.56	0.4265	0.1984	4.9e-08
	1	147303148	147523315	11	75820665	75825933	0.0606	0.0545	0.0937	2.7e-08		9	29084262	29086271	9	29084549	29087680	0.2807	0.7222	0.9856	0		6	202353	239837	19	59951765	60040503	0.0605	0.051	0.1194	1e-09		11	24400825	24406833	18	63110203	63118245	0.9351	0.8961	0.2458	1e-09
	1	151028547	151035324	18	38185537	38191787	0.1879	0.0605	0.1321	0		9	128011921	128016523	12	11398341	11436086	0.0651	0.8735	0.1521	0		6	29945167	29957246	19	41534966	41539338	0.6841	0.0655	0.0952	1.6e-08		12	11110698	11142827	12	11122722	11142827	0.625	0.6319	0.912	0
	1	167493526	167508390	13	19360314	19368071	0.0778	0.0659	0.0844	1.1e-07		10	107046269	107049160	10	107047028	107049160	0.3216	0.6784	1	0		6	29945167	29957246	21	27117916	27122593	0.6932	0.1243	0.0813	1.59e-07		12	44190705	44195804	14	43570867	43600472	0.7597	0.9481	0.1733	2.4e-07
	1	193676328	193682368	18	63448025	63468185	0.0521	0.0736	0.1129	1e-09		10	70952478	70960784	10	70952492	70960784	0.1111	0.8889	1	0		6	29945167	29957246	18	36514418	36519446	0.6932	0.2	0.1106	1e-09		13	22530678	22531515	13	56656271	56665499	0.8247	0.8896	0.2072	1.6e-08
	1	86174832	86176913	8	123129012	123130243	0.0723	0.1024	0.0821	1.78e-07		10	81475459	81489917	11	5741599	5766053	0.3235	0.6765	0.0947	1.4e-08		6	29945167	29957246	9	23352799	23363484	0.6943	0.1735	0.0924	2.1e-08		13	71375556	71378557	13	71375556	71387378	0.4934	0.4868	0.974	0
	1	227883479	227886819	6	139645437	139648829	0.2576	0.1333	0.0885	6.5e-08		10	70952478	70960784	11	58215812	58217302	0.1118	0.8294	0.0868	5.5e-08		7	125833260	125833851	7	125836509	125836837	0.4424	0.5545	0.9878	0		15	82331721	82334554	15	82333889	82334554	0.913	0.913	1	0
	1	13647613	13649415	14	69087590	69092220	0.0988	0.1407	0.0815	1.82e-07		10	70952492	70960784	11	58215812	58217302	0.1118	0.8294	0.0868	5.5e-08		7	109218088	109242941	14	77856092	77861378	0.8275	0.0526	0.0968	9e-09		16	2619669	2681813	16	2638870	2645417	0.7623	0.7623	1	0
	1	34875241	34880863	7	6091907	6104637	0.1506	0.1506	0.0996	9e-09		11	21804082	21805328	11	25565122	25582465	0.1324	0.9441	0.1368	0		7	93165330	93168493	14	77856092	77861378	0.8735	0.0529	0.0981	8e-09		18	61878472	61881930	18	62058414	62062569	0.7368	0.8421	0.4591	0
	1	167493526	167508390	4	69057536	69186276	0.0783	0.2078	0.1088	2e-09		11	42769727	42774615	11	42771111	42774681	0.1391	0.8609	1	0		7	138342	164003	21	20927716	20932562	0.9424	0.0515	0.1109	1e-09		20	62419232	62426597	20	62425139	62426597	0.9247	0.9247	1	0
	1	238460638	238461502	11	41774742	41775435	0.5665	0.2848	0.0909	8.3e-08		11	54725242	54793048	11	54726437	54738787	0.0655	0.9345	1	0		7	138342	164003	9	29084262	29086271	0.9435	0.2798	0.0844	1.01e-07		20	52081215	52092058	21	22576805	22586529	0.9416	0.9091	0.2309	2e-09
	1	238460638	238461003	11	41774742	41775435	0.5652	0.2888	0.1047	6e-09		11	55124465	55209585	12	11110698	11142827	0.1719	0.5326	0.1357	0		7	138342	164003	9	29084549	29087680	0.9435	0.2798	0.0844	1.01e-07
	1	208148236	208150607	11	90206161	90210686	0.6421	0.3571	0.1086	7.7e-08		12	11398341	11436086	12	31791817	31801175	0.1177	0.947	0.1221	1e-09		8	16246032	16251494	8	16306618	16319032	0.6559	0.1412	0.1166	0	MKK	1	34875241	34880863	1	109298377	109301962	0.8669	0.9438	0.2095	0
	1	194989670	195082414	4	115394772	115401739	0.5602	0.4096	0.0888	5.7e-08		12	33191058	33198641	12	33277097	33286685	0.0965	0.4532	0.102	3e-09		8	112363455	112364436	11	25658909	25677282	0.8059	0.0588	0.0816	1.39e-07		1	228646927	228654748	1	246806139	246863836	0.9441	0.7406	0.0906	2.9e-08
	2	53698406	53700051	17	6047210	6073498	0.0868	0.0539	0.1013	6e-09		12	11110698	11142827	12	11122722	11142827	0.4434	0.5472	0.9626	0		8	25030393	25043272	9	114892536	114914815	0.8567	0.0585	0.0841	8.3e-08		1	246806139	246863836	1	246933526	246942931	0.7485	0.8077	0.1097	1e-09
	2	53698406	53700051	16	19853151	19874863	0.0868	0.0958	0.1085	2e-09		12	31791817	31801175	19	20388046	20513074	0.0559	0.8816	0.1041	1.9e-08		8	15446378	15457818	12	33191058	33198641	0.9298	0.0965	0.1144	0		1	238460638	238461003	1	238460638	238461502	0.4403	0.4403	1	0
	2	203004020	203020446	18	61878472	61881930	0.2395	0.1317	0.1053	3e-09		13	71375556	71378557	13	71375556	71387378	0.4691	0.5309	1	0		8	140327190	140328379	11	50276633	50366065	0.9405	0.0565	0.0836	1.17e-07		1	246933526	246942931	3	16215560	16216388	0.7966	0.8103	0.1274	1e-09
	2	53698406	53700051	13	71375556	71378557	0.0868	0.1737	0.0812	1.9e-07		13	71375556	71387378	19	20388046	20513074	0.4695	0.8689	0.0904	5.2e-08		9	106401463	106406604	9	114892536	114914815	0.9403	0.0585	0.1643	0		1	227883479	227886819	13	71375556	71387378	0.8187	0.5281	0.0936	4.4e-08
	2	53698406	53700051	13	71375556	71387378	0.0867	0.1867	0.1055	1.8e-08		13	71375556	71378557	19	20388046	20513074	0.4645	0.8728	0.0843	9.4e-08		9	29084262	29086271	9	29084549	29087680	0.7193	0.2778	0.9856	0		1	227883479	227886819	13	71375556	71378557	0.8212	0.5333	0.0981	1.3e-08
	2	184310980	184312430	11	58215812	58217302	0.0559	0.2484	0.0954	3e-08		15	82331721	82334554	15	82333889	82334554	0.2215	0.7785	1	0		9	128011921	128016523	12	11398341	11436086	0.9349	0.1136	0.0886	4.4e-08		1	227883479	227886819	10	31287148	31291785	0.8212	0.903	0.1329	0
	2	86806581	86807365	3	116143282	116151640	0.6536	0.3922	0.1009	2.8e-08		22	22231529	22235462	22	22674422	22726814	0.2627	0.4462	0.1214	1e-09		9	71219420	71238848	14	77856092	77861378	0.95	0.05	0.0858	6.6e-08		1	34875241	34880863	7	115722247	115728902	0.8676	0.95	0.102	4e-09
	3	82951779	82955733	3	127194960	127204552	0.1205	0.1205	0.1335	0													10	107046269	107049160	10	107047028	107049160	0.6784	0.3216	1	0		1	147303148	147523315	8	23460730	23463850	0.8829	0.5031	0.0939	3.8e-08
	3	190577002	190581421	5	165771452	165782533	0.0667	0.0576	0.1034	5e-09	TSI	1	72528637	72535958	1	72538673	72583736	0.1839	0.4023	0.3348	0		10	70952478	70960784	10	70952492	70960784	0.8889	0.1111	1	0		1	86174832	86176913	4	115727615	115729903	0.8935	0.8047	0.125	0
	3	137180063	137182567	8	85423712	85431221	0.0531	0.0781	0.0997	1.6e-08		1	238460638	238461003	1	238460638	238461502	0.2025	0.7975	1	0		10	81475459	81489917	11	5741599	5766053	0.6765	0.3235	0.0947	1.4e-08		1	111178889	111189749	3	116143282	116151640	0.9235	0.8206	0.1014	4e-09
	3	131246388	131288926	13	33032809	33041447	0.1364	0.0818	0.0871	8.3e-08		1	110025907	110044476	18	61878472	61881930	0.2836	0.7184	0.1552	2.03e-07		10	70952478	70960784	11	58215812	58217302	0.8882	0.1706	0.0868	5.5e-08		1	245972288	245972460	9	15147746	15149421	0.9304	0.9051	0.0977	2.8e-08
	3	190577002	190581421	11	93337708	93341717	0.0667	0.097	0.1066	3e-09		2	44320603	44321576	6	32562253	32679939	0.1648	0.1163	0.173	3.4e-08		10	70952492	70960784	11	58215812	58217302	0.8882	0.1706	0.0868	5.5e-08		1	109298377	109301962	13	49970596	49971729	0.9438	0.2633	0.1368	0
	3	190846372	190849457	10	20037021	20038057	0.205	0.1025	0.1081	4e-09		2	44320603	44321576	6	32605094	32679939	0.1474	0.1279	0.254	0		11	21804082	21805328	11	25565122	25582465	0.8676	0.0559	0.1368	0		1	109298377	109301962	6	93631870	93635351	0.9441	0.85	0.0871	5.3e-08
	3	160291042	160294499	11	54725242	54793048	0.0515	0.1061	0.0833	1.59e-07		2	44320603	44321576	6	32669797	32705194	0.1648	0.8693	0.1871	1e-08		11	42769727	42774615	11	42771111	42774681	0.8609	0.1391	1	0		1	109298377	109301962	7	115722247	115728902	0.9441	0.95	0.1576	0
	3	160291042	160294499	11	54726437	54738787	0.0549	0.1067	0.1023	7e-09		4	9819751	9844366	4	10001452	10009766	0.6397	0.75	0.5919	0		11	54725242	54793048	11	54726437	54738787	0.9345	0.0655	1	0		1	228646927	228654748	9	128011921	128016523	0.9444	0.9357	0.1104	1e-09
	3	136325315	136327533	4	107156053	107165884	0.0909	0.1364	0.1057	1.28e-07		4	189674080	189674443	6	32562253	32679939	0.0682	0.1237	0.1598	1.13e-07		11	55124465	55209585	12	11110698	11142827	0.8281	0.454	0.0963	2.9e-08		1	61886594	61890775	10	58880511	58881704	0.9464	0.7351	0.0823	1.44e-07
	3	163995351	164108689	11	41774742	41775435	0.5482	0.2922	0.1139	1e-09		4	189674080	189674443	6	32605094	32679939	0.0705	0.1337	0.194	3.8e-08		11	42925451	42929829	17	15483424	15487515	0.9419	0.0806	0.0881	1.73e-07		1	61886594	61890775	3	131246388	131288926	0.9467	0.8077	0.09	3.5e-08
	4	104422038	104467383	11	49667437	49714247	0.0719	0.0539	0.1015	6e-09		4	189674080	189674443	6	32669797	32705194	0.0682	0.8693	0.163	8.5e-08		12	11398341	11436086	12	31791817	31801175	0.8672	0.053	0.1033	2.3e-08		1	61886594	61890775	10	58516320	58519894	0.9467	0.929	0.1021	4e-09
	4	152095801	152103763	12	89416448	89422039	0.2695	0.1108	0.0971	1.2e-08		4	122501918	122509433	16	21422575	21498841	0.0706	0.9294	0.1926	1.1e-08		12	33191058	33198641	12	33277097	33286685	0.9035	0.5468	0.102	3e-09		1	61886594	61890775	13	51949527	52058235	0.9488	0.9488	0.1308	0
	4	181372297	181375319	5	57991829	57994889	0.1168	0.1527	0.0843	1.11e-07		4	63352170	63357704	20	52081215	52092058	0.1534	0.9375	0.1487	3.13e-07		12	11110698	11142827	12	11122722	11142827	0.5566	0.4528	0.9626	0		1	40738766	40742251	4	87195118	87198968	0.9494	0.8639	0.0883	1.28e-07
	4	69057536	69186276	6	165647807	165651918	0.2081	0.8106	0.0898	7.5e-08		5	103882062	103888503	5	103882062	103888948	0.7349	0.259	0.9693	0		12	45813866	45815112	19	24252658	24256797	0.9176	0.0618	0.0843	8.6e-08		2	86806581	86807365	11	132824676	132827932	0.4342	0.898	0.099	4.1e-08
	5	103882062	103888503	5	103882062	103888948	0.8464	0.8464	1	0		5	103882062	103888948	5	103888272	103888503	0.7349	0.259	0.9693	0		12	31791817	31801175	19	20388046	20513074	0.9441	0.1184	0.1041	1.9e-08		2	35831294	35841451	3	16215560	16216388	0.4549	0.816	0.0948	1.73e-07
	5	103882062	103888503	5	103888272	103888503	0.8464	0.8464	1	0		5	103882062	103888503	5	103888272	103888503	0.7353	0.2647	1	0		13	71375556	71378557	13	71375556	71387378	0.5309	0.4691	1	0		2	106245033	106251789	6	29945167	29957246	0.8235	0.6931	0.0949	1.3e-08
	5	103882062	103888948	5	103888272	103888503	0.8485	0.8485	1	0		6	32605094	32679939	6	32717276	32739978	0.8571	0.3636	0.2917	0		13	71375556	71387378	19	20388046	20513074	0.5305	0.1311	0.0904	5.2e-08		2	52607972	52637176	8	96923538	96926233	0.8538	0.9357	0.0796	1.83e-07
	5	177160157	177165211	11	75820665	75825933	0.6288	0.0521	0.0932	3.5e-08		6	32562253	32679939	6	32717276	32739978	0.8678	0.3966	0.2318	0		13	71375556	71378557	19	20388046	20513074	0.5355	0.1272	0.0843	9.4e-08		2	195688025	195690695	14	19270023	19493705	0.8916	0.4232	0.0892	5.2e-08
	5	103882062	103888503	19	61894736	61903323	0.8484	0.0539	0.0943	2e-08		6	32562253	32679939	6	32605094	32679939	0.8782	0.1322	0.836	0		15	82331721	82334554	15	82333889	82334554	0.7785	0.2215	1	0		2	180121607	180130382	4	61682688	61684416	0.9205	0.7583	0.0947	8.9e-08
	5	103882062	103888948	19	61894736	61903323	0.8467	0.0542	0.0921	3.2e-08		6	29959422	29973697	6	29959422	30007126	0.1477	0.8523	1	0		15	30291556	30303265	16	20420282	20441021	0.8582	0.0585	0.1128	1e-09		2	180121607	180130382	5	180309991	180364630	0.9206	0.9324	0.1014	4e-09
	5	103888272	103888503	19	61894736	61903323	0.851	0.0542	0.0983	1.1e-08		6	29959422	29973697	6	29959422	30007472	0.1477	0.8523	1	0		16	2619669	2681813	16	2638870	2645417	0.8733	0.1267	1	0		2	180121607	180130382	8	75478412	75490452	0.9211	0.9298	0.0939	1.5e-08
	5	14365802	14369381	12	60488837	60497087	0.0861	0.0563	0.09	1.85e-07		6	29959422	30007126	6	29959422	30007472	0.1477	0.8523	1	0		22	22231529	22235462	22	22674422	22726814	0.7373	0.5538	0.1214	1e-09		2	184955017	184973074	16	20420282	20441021	0.9327	0.9415	0.0949	1.2e-08
	5	180309991	180364630	17	15483424	15487515	0.0759	0.0981	0.0919	7.1e-08		6	32562253	32679939	6	32669797	32705194	0.8693	0.8693	1	0													2	89639248	89915429	4	42391423	42404178	0.9382	0.9	0.0842	8.8e-08
	5	57361784	57369290	11	93337708	93341717	0.9428	0.0994	0.1336	0		6	32605094	32679939	6	32669797	32705194	0.8634	0.8782	0.8763	0	TSI	1	72528637	72535958	1	72538673	72583736	0.8161	0.5977	0.3348	0		2	89639248	89915429	9	71219420	71238848	0.9382	0.95	0.1369	0
	5	98867773	98869154	11	54726437	54738787	0.4204	0.1115	0.091	9e-08		6	132751050	132754736	15	82331721	82334554	0.0802	0.8765	0.1698	1.56e-07		1	238460638	238461003	1	238460638	238461502	0.7975	0.2025	1	0		2	4191253	4201042	16	20420282	20441021	0.9474	0.9415	0.0979	7e-09
	5	42665755	42666741	8	112363455	112364436	0.4719	0.1875	0.0991	1.8e-08		7	125833260	125833851	7	125836509	125836837	0.5862	0.3966	0.931	0		1	17082190	17140083	21	18249182	18250201	0.3588	0.2176	0.1557	2.68e-07		3	190846372	190849457	3	198791842	198799219	0.8333	0.9444	0.0882	4e-08
	6	19150160	19156771	6	77496587	77509523	0.0512	0.0904	0.1085	2e-09		7	142156294	142167486	17	61717771	61719200	0.3904	0.8736	0.148	3.88e-07		1	208148236	208150607	3	192548086	192552678	0.3743	0.2209	0.1614	1.37e-07		3	194358067	194365597	6	77155307	77156088	0.4408	0.7781	0.092	2.5e-08
	6	32562253	32679939	6	32717276	32739978	0.8434	0.5301	0.145	0		8	16246032	16251494	8	16306618	16319032	0.0805	0.9253	0.7731	0		1	167493526	167508390	12	11398341	11436086	0.6426	0.0911	0.1802	3.8e-08		3	194358067	194365597	12	69158942	69164294	0.4408	0.8047	0.0888	4.3e-08
	6	32605094	32679939	6	32717276	32739978	0.8354	0.5411	0.1645	0		8	16246032	16251494	16	19853151	19874863	0.0805	0.8621	0.1568	1.75e-07		1	110025907	110044476	10	20037021	20038057	0.6718	0.3256	0.1561	2.2e-07		3	110526997	110527745	5	155409350	155421495	0.6964	0.9048	0.0825	1.4e-07
	6	29959422	29973697	6	29959422	30007126	0.1242	0.1242	1	0		9	29084262	29086271	9	29084549	29087680	0.1782	0.8276	0.961	0		1	110025907	110044476	7	66259399	66314065	0.6815	0.2616	0.1656	9.5e-08		3	133190847	133195707	11	5741599	5766053	0.8538	0.6725	0.0834	9.3e-08
	6	29959422	29973697	6	29959422	30007472	0.1242	0.1242	1	0		10	107046269	107049160	10	107047028	107049160	0.1136	0.8864	1	0		1	110025907	110044476	18	61878472	61881930	0.6856	0.2816	0.1798	2.2e-08		3	191220845	191227315	5	155409350	155421495	0.8912	0.9059	0.081	1.55e-07
	6	29959422	30007126	6	29959422	30007472	0.1287	0.1287	1	0		10	70952478	70960784	10	70952492	70960784	0.0966	0.9034	1	0		1	110025907	110044476	9	23352799	23363484	0.6862	0.3506	0.148	3.87e-07		3	198791842	198799219	11	81189919	81194913	0.9444	0.8713	0.0815	1.3e-07
	6	32562253	32679939	6	32605094	32679939	0.8459	0.8333	0.9108	0		11	49716131	49717264	11	54726437	54738787	0.1034	0.8736	0.6966	0		2	35831294	35841451	15	82333889	82334554	0.5525	0.122	0.1581	3.54e-07		3	198791842	198799219	11	25565122	25582465	0.9444	0.9444	0.0919	2.1e-08
	6	34046381	34050683	12	31791817	31801175	0.2298	0.1025	0.087	1.2e-07		11	49716131	49717264	11	54725242	54793048	0.1034	0.8793	0.6369	0		2	44320603	44321576	6	32562253	32679939	0.8352	0.8765	0.2067	2e-09		3	26407350	26414475	9	505616	516993	0.9471	0.9029	0.0843	8.6e-08
	6	147480199	147486248	18	63110203	63118245	0.0542	0.1355	0.1217	0		11	42769727	42774615	11	42771111	42774681	0.2557	0.7443	1	0		2	44320603	44321576	6	32605094	32679939	0.8526	0.8655	0.2444	1e-09		3	26407350	26414475	5	155409350	155421495	0.9471	0.9059	0.1555	0
	6	139645437	139648829	10	58880511	58881704	0.1364	0.2212	0.1038	5e-09		11	54725242	54793048	11	54726437	54738787	0.125	0.8693	0.9503	0		4	9819751	9844366	4	10001452	10009766	0.3513	0.25	0.6156	0		3	190577002	190581421	13	80703687	80711098	0.9494	0.7292	0.0869	6.5e-08
	6	78936990	78955234	12	9525137	9622904	0.1856	0.4192	0.0869	7.2e-08		11	21804082	21805328	16	54351338	54379945	0.0739	0.9034	0.1564	1.55e-07		4	63352170	63357704	20	52081215	52092058	0.8466	0.0625	0.1487	3.13e-07		3	190577002	190581421	7	141412174	141439888	0.9497	0.932	0.0802	1.93e-07
	6	93631870	93635351	21	13374118	13471836	0.1863	0.5901	0.0861	1.4e-07		12	11110698	11142827	12	11122722	11142827	0.4157	0.5904	0.9755	0		4	122501918	122509433	16	21422575	21498841	0.9294	0.0706	0.1926	1.1e-08		4	70162233	70269008	4	156022455	156022528	0.8072	0.6906	0.0916	1.2e-07
	7	125833260	125833851	7	125836509	125836837	0.6355	0.6355	1	0		13	71375556	71378557	13	71375556	71387378	0.5793	0.4207	1	0		4	189674080	189674443	6	32605094	32679939	0.9295	0.8626	0.2019	2e-08		4	115394772	115401739	12	45813866	45815112	0.5299	0.9192	0.0992	9e-09
	7	118943014	118949683	12	69158942	69164294	0.0884	0.0732	0.1076	3e-09		15	82331721	82334554	15	82333889	82334554	0.1235	0.8765	1	0		4	189674080	189674443	6	32562253	32679939	0.9318	0.8728	0.1691	4.9e-08		4	156022455	156022528	12	44190705	44195804	0.6858	0.523	0.1142	4e-09
	7	133435717	133449737	8	85423712	85431221	0.1407	0.0808	0.0986	1e-08		20	62419232	62426597	20	62425139	62426597	0.2176	0.775	0.9581	0		5	103882062	103888948	5	103888272	103888503	0.259	0.7349	0.9693	0		4	156022455	156022528	7	66259399	66314065	0.6859	0.5373	0.124	8e-09
	7	139839328	139847922	18	61352708	61358253	0.0753	0.1205	0.1501	0													5	103882062	103888503	5	103888272	103888503	0.2647	0.7353	1	0		4	156022455	156022528	12	69158942	69164294	0.6904	0.7993	0.1126	5e-09
	7	118943014	118949683	21	13374118	13471836	0.0886	0.5886	0.0893	1.09e-07	YRI	1	111178889	111189749	1	147303148	147523315	0.2152	0.9394	0.0838	1.46e-07		5	103882062	103888503	5	103882062	103888948	0.2651	0.7349	1	0		4	156022455	156022528	10	93190358	93193126	0.694	0.8267	0.0925	1.39e-07
	8	120088774	120097052	12	80740001	80746683	0.1138	0.0539	0.0868	7.2e-08		1	220443401	220443721	1	246933526	246942931	0.2313	0.6781	0.0961	2.9e-08		6	32562253	32679939	6	32717276	32739978	0.1322	0.6034	0.2318	0		4	115727615	115729903	10	70952478	70960784	0.8047	0.8876	0.0979	9e-09
	8	85423712	85431221	14	20419448	20490928	0.0808	0.0723	0.0986	1e-08		1	72528637	72535958	1	72538673	72583736	0.0749	0.479	0.088	5.9e-08		6	32605094	32679939	6	32717276	32739978	0.1429	0.6364	0.2917	0		4	115727615	115729903	10	70952492	70960784	0.8047	0.8876	0.0979	9e-09
	8	39351896	39506122	12	69158942	69164294	0.0719	0.0749	0.184	0		1	238460638	238461003	1	238460638	238461502	0.5737	0.4263	1	0		6	32669797	32705194	6	32717276	32739978	0.8678	0.6034	0.2318	0		4	166087679	166101743	8	107927695	107931446	0.8963	0.9299	0.1145	1e-09
	8	16306618	16319032	9	106401463	106406604	0.0667	0.0763	0.0908	4.4e-08		1	34875241	34880863	7	125833260	125833851	0.1527	0.3486	0.0809	2.03e-07		6	32562253	32679939	6	32605094	32679939	0.1218	0.8634	0.8763	0		4	104422038	104467383	6	29945167	29957246	0.9206	0.6875	0.1379	0
	8	584761	588391	16	77617653	77620657	0.5843	0.0873	0.0847	1.14e-07		1	34875241	34880863	7	125836509	125836837	0.1536	0.3598	0.0867	8.1e-08		6	29959422	29973697	6	29959422	30007126	0.8523	0.1477	1	0		4	171504519	171509733	21	20927716	20932562	0.9435	0.9494	0.109	1e-09
	8	25030393	25043272	21	27117916	27122593	0.1257	0.0928	0.108	2e-09		1	194989670	195082414	4	115394772	115401739	0.5602	0.5904	0.0888	5.7e-08		6	29959422	29973697	6	29959422	30007472	0.8523	0.1477	1	0		5	103882062	103888503	5	103882062	103888948	0.2284	0.2284	1	0
	8	63378169	63386639	14	69087590	69092220	0.2036	0.1407	0.081	1.99e-07		1	208148236	208150607	11	90206161	90210686	0.6421	0.6429	0.1086	7.7e-08		6	29959422	30007126	6	29959422	30007472	0.8523	0.1477	1	0		5	103882062	103888948	5	103888272	103888503	0.2298	0.2236	0.9652	0
	8	120088774	120097052	14	22164681	22169049	0.1121	0.1424	0.1257	0		1	238460638	238461003	11	41774742	41775435	0.5652	0.7112	0.1047	6e-09		6	243700	324015	16	32165010	32621907	0.2083	0.5449	0.2198	1e-09		5	103882062	103888503	5	103888272	103888503	0.2455	0.2424	0.9837	0
	8	140327190	140328379	11	101103070	101103174	0.0808	0.982	0.1346	0		1	238460638	238461502	11	41774742	41775435	0.5665	0.7152	0.0909	8.3e-08		6	202353	239837	16	32165010	32621907	0.5247	0.5533	0.8229	0		5	15772222	15773597	11	42925451	42929829	0.8228	0.943	0.1005	1.7e-08
	9	29084262	29086271	9	29084549	29087680	0.2835	0.2835	1	0		1	167493526	167508390	4	69057536	69186276	0.0783	0.7922	0.1088	2e-09		6	132751050	132754736	15	82331721	82334554	0.9198	0.1235	0.1698	1.56e-07		5	155409350	155421495	6	29945167	29957246	0.9059	0.6947	0.0815	1.42e-07
	9	137353926	137356727	12	39103864	39107745	0.6617	0.0569	0.0931	2.4e-08		1	34875241	34880863	7	6091907	6104637	0.1506	0.8494	0.0996	9e-09		7	125833260	125833851	7	125836509	125836837	0.4138	0.5862	1	0		6	29945167	29957246	6	74765595	74773741	0.6969	0.8107	0.1016	9.7e-08
	9	505616	516993	18	63448025	63468185	0.0778	0.0778	0.1146	1e-09		1	13647613	13649415	14	69087590	69092220	0.0988	0.8593	0.0815	1.82e-07		7	125833260	125833851	18	61878472	61881930	0.3435	0.2841	0.1592	1.2e-07		6	29959422	30007126	6	29959422	30007472	0.8889	0.8889	1	0
	9	23352799	23363484	10	4427754	4429686	0.0778	0.1228	0.0822	1.6e-07		1	227883479	227886819	6	139645437	139648829	0.2576	0.8667	0.0885	6.5e-08		7	142156294	142167486	17	61717771	61719200	0.6042	0.1264	0.1702	5.3e-08		6	29959422	29973697	6	29959422	30007126	0.8912	0.8912	1	0
	9	138195889	138198544	11	5741599	5766053	0.1043	0.2331	0.0853	1.34e-07		1	86174832	86176913	8	123129012	123130243	0.0723	0.8976	0.0821	1.78e-07		8	16246032	16251494	8	16306618	16319032	0.9195	0.0747	0.7731	0		6	29959422	29973697	6	29959422	30007472	0.8912	0.8912	1	0
	9	128011921	128016523	12	11122722	11142827	0.1173	0.3858	0.0904	6.3e-08		1	193676328	193682368	18	63448025	63468185	0.0521	0.9264	0.1129	1e-09		8	16246032	16251494	16	19853151	19874863	0.9195	0.1379	0.1568	1.75e-07		6	202353	239837	19	59951765	60040503	0.0605	0.949	0.1194	1e-09
	10	107046269	107049160	10	107047028	107049160	0.4755	0.4755	1	0		1	167493526	167508390	13	19360314	19368071	0.0778	0.9341	0.0844	1.1e-07		9	29084262	29086271	9	29084549	29087680	0.8218	0.1724	0.961	0		6	32717276	32739978	15	30291556	30303265	0.4556	0.8561	0.1012	5e-09
	10	99824936	99827392	11	75820665	75825933	0.1955	0.0526	0.1019	1.92e-07		1	151028547	151035324	18	38185537	38191787	0.1879	0.9395	0.1321	0		10	107046269	107049160	10	107047028	107049160	0.8864	0.1136	1	0		6	29945167	29957246	19	41534966	41539338	0.6841	0.9345	0.0952	1.6e-08
	10	20037021	20038057	18	61788031	61791104	0.1025	0.0839	0.112	2e-09		1	147303148	147523315	11	75820665	75825933	0.0606	0.9455	0.0937	2.7e-08		10	70952478	70960784	10	70952492	70960784	0.9034	0.0966	1	0		6	29945167	29957246	18	36514418	36519446	0.6932	0.8	0.1106	1e-09
	10	37858207	37861995	22	35273727	35278692	0.1054	0.1054	0.1214	0		2	86806581	86807365	3	116143282	116151640	0.6536	0.6078	0.1009	2.8e-08		11	49716131	49717264	11	54726437	54738787	0.8966	0.1264	0.6966	0		6	29945167	29957246	21	27117916	27122593	0.6932	0.8757	0.0813	1.59e-07
	10	54599860	54609159	12	9525137	9622904	0.0659	0.4192	0.0977	1.1e-08		2	184310980	184312430	11	58215812	58217302	0.0559	0.7516	0.0954	3e-08		11	49716131	49717264	11	54725242	54793048	0.8966	0.1207	0.6369	0		6	29945167	29957246	9	23352799	23363484	0.6943	0.8265	0.0924	2.1e-08
	11	54725242	54793048	11	54726437	54738787	0.1049	0.1049	1	0		2	53698406	53700051	13	71375556	71387378	0.0867	0.8133	0.1055	1.8e-08		11	42769727	42774615	11	42771111	42774681	0.7443	0.2557	1	0		6	29945167	29957246	10	93190358	93193126	0.6966	0.8163	0.098	1.2e-08
	11	42769727	42774615	11	42771111	42774681	0.1687	0.1687	1	0		2	53698406	53700051	13	71375556	71378557	0.0868	0.8263	0.0812	1.9e-07		11	54725242	54793048	11	54726437	54738787	0.875	0.1307	0.9503	0		6	74648953	74658138	19	56832974	56840616	0.8272	0.6561	0.1033	7e-09
	11	54725242	54793048	13	19360314	19368071	0.1061	0.0667	0.1241	0		2	203004020	203020446	18	61878472	61881930	0.2395	0.8683	0.1053	3e-09		11	21804082	21805328	16	54351338	54379945	0.9261	0.0966	0.1564	1.55e-07		6	74648953	74658138	19	56832974	56840616	0.8272	0.6561	0.1033	7e-09
	11	54726437	54738787	13	19360314	19368071	0.1067	0.0671	0.1237	0		2	53698406	53700051	16	19853151	19874863	0.0868	0.9042	0.1085	2e-09		12	11110698	11142827	12	11122722	11142827	0.5843	0.4096	0.9755	0		7	125833260	125833851	7	125836509	125836837	0.4424	0.4364	0.9515	0
	12	11110698	11142827	12	11122722	11142827	0.4422	0.432	0.9594	0		2	6215763	6225571	14	21119983	21125597	0.0868	0.9461	0.1013	6e-09		13	71375556	71378557	13	71375556	71387378	0.4207	0.5793	1	0		7	109218088	109242941	14	77856092	77861378	0.8275	0.9474	0.0968	9e-09
	12	129713910	129716322	21	13374118	13471836	0.0559	0.5901	0.0852	1.62e-07		2	53698406	53700051	9	71219420	71238848	0.0868	0.9461	0.1374	0		15	82331721	82334554	15	82333889	82334554	0.8765	0.1235	1	0		7	109218088	109242941	9	71219420	71238848	0.8294	0.95	0.1115	1e-09
	13	56656271	56665499	13	56766542	56786987	0.6778	0.0569	0.1029	5e-09		2	53698406	53700051	17	6047210	6073498	0.0868	0.9461	0.1013	6e-09		16	2619669	2681813	16	2638870	2645417	0.8	0.1929	0.9558	0		7	93165330	93168493	14	77856092	77861378	0.8735	0.9471	0.0981	8e-09
	13	71375556	71378557	13	71375556	71387378	0.1833	0.1867	0.9781	0		3	82951779	82955733	3	127194960	127204552	0.1205	0.8795	0.1335	0		20	62419232	62426597	20	62425139	62426597	0.775	0.2176	0.9581	0		7	138342	164003	21	20927716	20932562	0.9424	0.9485	0.1109	1e-09
	13	33032809	33041447	16	77617653	77620657	0.0818	0.0879	0.0851	1.17e-07		3	163995351	164108689	11	41774742	41775435	0.5482	0.7078	0.1139	1e-09													7	138342	164003	9	29084262	29086271	0.9435	0.7202	0.0844	1.01e-07
	13	56766542	56786987	21	27117916	27122593	0.0569	0.0928	0.1147	1e-09		3	136325315	136327533	4	107156053	107165884	0.0909	0.8636	0.1057	1.28e-07	YRI	1	111178889	111189749	1	147303148	147523315	0.7848	0.0606	0.0838	1.46e-07		7	138342	164003	9	29084549	29087680	0.9435	0.7202	0.0844	1.01e-07
	14	22164681	22169049	18	40230884	40232624	0.1384	0.0629	0.0921	6.3e-08		3	160291042	160294499	11	54726437	54738787	0.0549	0.8933	0.1023	7e-09		1	220443401	220443721	1	246933526	246942931	0.7687	0.3219	0.0961	2.9e-08		8	16246032	16251494	8	16306618	16319032	0.6559	0.8588	0.1166	0
	14	34185839	34189727	19	20388046	20513074	0.1024	0.0994	0.0852	1.05e-07		3	160291042	160294499	11	54725242	54793048	0.0515	0.8939	0.0833	1.59e-07		1	72528637	72535958	1	72538673	72583736	0.9251	0.521	0.088	5.9e-08		8	112363455	112364436	11	25658909	25677282	0.8059	0.9412	0.0816	1.39e-07
	15	82331721	82334554	15	82333889	82334554	0.2349	0.2349	1	0		3	190846372	190849457	10	20037021	20038057	0.205	0.8975	0.1081	4e-09		1	238460638	238461003	1	238460638	238461502	0.4263	0.5737	1	0		8	25030393	25043272	9	114892536	114914815	0.8567	0.9415	0.0841	8.3e-08
	17	6047210	6073498	17	36760641	36778704	0.0539	0.1317	0.093	2.5e-08		3	190577002	190581421	11	93337708	93341717	0.0667	0.903	0.1066	3e-09		1	153927851	153929981	12	11110698	11142827	0.3115	0.4389	0.1273	8e-09		8	144772135	144780417	21	43794765	43797240	0.8804	0.3834	0.0845	1.53e-07
	17	36676540	36684057	17	36760641	36778704	0.5	0.1295	0.0927	2.9e-08		3	131246388	131288926	4	134352228	134352498	0.1347	0.9042	0.1071	2e-09		1	208148236	208150607	11	90206161	90210686	0.3474	0.3571	0.1306	4e-09		8	15446378	15457818	12	33191058	33198641	0.9298	0.9035	0.1144	0
	19	5461239	5461653	19	59951765	60040503	0.0864	0.0864	0.0834	2e-07		3	131246388	131288926	13	33032809	33041447	0.1364	0.9182	0.0871	8.3e-08		1	208148236	208150607	9	17900043	17901466	0.3549	0.3168	0.0915	5.7e-08		8	140327190	140328379	11	50276633	50366065	0.9405	0.9435	0.0836	1.17e-07
	20	4394568	4397666	21	30562099	30564727	0.0566	0.0503	0.0867	1.51e-07		3	137180063	137182567	8	85423712	85431221	0.0531	0.9219	0.0997	1.6e-08		1	238460638	238461502	11	41774742	41775435	0.4335	0.2848	0.0909	8.3e-08		9	106401463	106406604	9	114892536	114914815	0.9403	0.9415	0.1643	0
												3	190577002	190581421	5	165771452	165782533	0.0667	0.9424	0.1034	5e-09		1	238460638	238461003	11	41774742	41775435	0.4348	0.2888	0.1047	6e-09		9	29084262	29086271	9	29084549	29087680	0.7193	0.7222	0.9856	0
												4	69057536	69186276	6	165647807	165651918	0.2081	0.1894	0.0898	7.5e-08		1	194989670	195082414	4	115394772	115401739	0.4398	0.4096	0.0888	5.7e-08		9	128011921	128016523	12	11398341	11436086	0.9349	0.8735	0.1521	0
												4	152095801	152103763	10	81425093	81489917	0.2667	0.6837	0.1047	4e-09		1	227883479	227886819	6	139645437	139648829	0.7424	0.1333	0.0885	6.5e-08		9	71219420	71238848	14	77856092	77861378	0.95	0.95	0.0858	6.6e-08
												4	181372297	181375319	5	57991829	57994889	0.1168	0.8473	0.0843	1.11e-07		1	151028547	151035324	18	38185537	38191787	0.8121	0.0605	0.1321	0		10	107046269	107049160	10	107047028	107049160	0.6784	0.6784	1	0
												4	152095801	152103763	12	89416448	89422039	0.2695	0.8892	0.0971	1.2e-08		1	55074411	55078004	4	20977437	20985949	0.8435	0.3129	0.1039	3.2e-08		10	70952478	70960784	10	70952492	70960784	0.8889	0.8889	1	0
												4	173661522	173665218	14	20419448	20490928	0.5939	0.9204	0.084	1.41e-07		1	34875241	34880863	7	6091907	6104637	0.8494	0.1506	0.0996	9e-09		10	81475459	81489917	11	5741599	5766053	0.6765	0.6765	0.0947	1.4e-08
												4	104422038	104467383	11	49667437	49714247	0.0719	0.9461	0.1015	6e-09		1	55074411	55078004	10	99824936	99827392	0.8542	0.1667	0.7944	0		10	70952478	70960784	11	58215812	58217302	0.8882	0.8294	0.0868	5.5e-08
												4	70292920	70310066	17	15583271	15617726	0.0515	0.9485	0.0846	1.26e-07		1	13647613	13649415	14	69087590	69092220	0.9012	0.1407	0.0815	1.82e-07		10	70952492	70960784	11	58215812	58217302	0.8882	0.8294	0.0868	5.5e-08
												5	103882062	103888948	5	103888272	103888503	0.8485	0.1485	0.9765	0		1	167493526	167508390	4	69057536	69186276	0.9217	0.2078	0.1088	2e-09		11	21804082	21805328	11	25565122	25582465	0.8676	0.9441	0.1368	0
												5	103882062	103888503	5	103882062	103888948	0.8464	0.1536	1	0		1	167493526	167508390	13	19360314	19368071	0.9222	0.0659	0.0844	1.1e-07		11	42769727	42774615	11	42771111	42774681	0.8609	0.8609	1	0
												5	103882062	103888503	5	103888272	103888503	0.8464	0.1536	1	0		1	86174832	86176913	8	123129012	123130243	0.9277	0.1024	0.0821	1.78e-07		11	54725242	54793048	11	54726437	54738787	0.9345	0.9345	1	0
												5	42665755	42666741	8	112363455	112364436	0.4719	0.8125	0.0991	1.8e-08		1	147303148	147523315	11	75820665	75825933	0.9394	0.0545	0.0937	2.7e-08		11	55124465	55209585	12	11110698	11142827	0.8281	0.5326	0.1357	0
												5	98867773	98869154	11	54726437	54738787	0.4204	0.8885	0.091	9e-08		1	153452575	153472791	16	163618	165653	0.9441	0.2727	0.0943	2.06e-07		11	42925451	42929829	17	15483424	15487515	0.9419	0.9194	0.0881	1.73e-07
												5	57361784	57369290	11	93337708	93341717	0.9428	0.9006	0.1336	0		1	193676328	193682368	18	63448025	63468185	0.9479	0.0736	0.1129	1e-09		12	11398341	11436086	12	31791817	31801175	0.8672	0.947	0.1033	2.3e-08
												5	180309991	180364630	17	15483424	15487515	0.0759	0.9019	0.0919	7.1e-08		1	153452575	153472791	8	40302954	40308706	0.9485	0.0697	0.0821	1.95e-07		12	33191058	33198641	12	33277097	33286685	0.9035	0.4532	0.102	3e-09
												5	14365802	14369381	12	60488837	60497087	0.0861	0.9437	0.09	1.85e-07		2	86806581	86807365	3	116143282	116151640	0.3464	0.3922	0.1009	2.8e-08		12	11110698	11142827	12	11122722	11142827	0.5566	0.5472	0.9626	0
												5	103882062	103888948	19	61894736	61903323	0.8467	0.9458	0.0921	3.2e-08		2	203004020	203020446	18	61878472	61881930	0.7605	0.1317	0.1053	3e-09		12	45813866	45815112	19	24252658	24256797	0.9176	0.9382	0.0843	8.6e-08
												5	103888272	103888503	19	61894736	61903323	0.851	0.9458	0.0983	1.1e-08		2	53698406	53700051	17	6047210	6073498	0.9132	0.0539	0.1013	6e-09		12	31791817	31801175	19	20388046	20513074	0.9441	0.8816	0.1041	1.9e-08
												5	103882062	103888503	19	61894736	61903323	0.8484	0.9461	0.0943	2e-08		2	53698406	53700051	16	19853151	19874863	0.9132	0.0958	0.1085	2e-09		13	71375556	71378557	13	71375556	71387378	0.5309	0.5309	1	0
												5	177160157	177165211	11	75820665	75825933	0.6288	0.9479	0.0932	3.5e-08		2	53698406	53700051	13	71375556	71378557	0.9132	0.1737	0.0812	1.9e-07		13	71375556	71387378	19	20388046	20513074	0.5305	0.8689	0.0904	5.2e-08
												6	19150160	19156771	6	77496587	77509523	0.0512	0.9096	0.1085	2e-09		2	53698406	53700051	13	71375556	71387378	0.9133	0.1867	0.1055	1.8e-08		13	71375556	71378557	19	20388046	20513074	0.5355	0.8728	0.0843	9.4e-08
												6	32605094	32679939	6	32717276	32739978	0.8354	0.4589	0.1645	0		2	184310980	184312430	11	58215812	58217302	0.9441	0.2484	0.0954	3e-08		15	82331721	82334554	15	82333889	82334554	0.7785	0.7785	1	0
												6	32562253	32679939	6	32717276	32739978	0.8434	0.4699	0.145	0		3	82951779	82955733	3	127194960	127204552	0.8795	0.1205	0.1335	0		15	30291556	30303265	16	20420282	20441021	0.8582	0.9415	0.1128	1e-09
												6	32562253	32679939	6	32605094	32679939	0.8459	0.1667	0.9108	0		3	163995351	164108689	11	41774742	41775435	0.4518	0.2922	0.1139	1e-09		16	2619669	2681813	16	2638870	2645417	0.8733	0.8733	1	0
												6	32562253	32679939	6	32669797	32705194	0.8443	0.8443	1	0		3	190846372	190849457	10	20037021	20038057	0.795	0.1025	0.1081	4e-09		22	22231529	22235462	22	22674422	22726814	0.7373	0.4462	0.1214	1e-09
												6	32605094	32679939	6	32669797	32705194	0.8333	0.8459	0.9108	0		3	131246388	131288926	13	33032809	33041447	0.8636	0.0818	0.0871	8.3e-08
												6	29959422	30007126	6	29959422	30007472	0.1287	0.8713	1	0		3	136325315	136327533	4	107156053	107165884	0.9091	0.1364	0.1057	1.28e-07	TSI	1	72528637	72535958	1	72538673	72583736	0.8161	0.4023	0.3348	0
												6	29959422	29973697	6	29959422	30007126	0.1242	0.8758	1	0		3	190577002	190581421	5	165771452	165782533	0.9333	0.0576	0.1034	5e-09		1	238460638	238461003	1	238460638	238461502	0.7975	0.7975	1	0
												6	29959422	29973697	6	29959422	30007472	0.1242	0.8758	1	0		3	190577002	190581421	11	93337708	93341717	0.9333	0.097	0.1066	3e-09		1	110025907	110044476	9	23352799	23363484	0.6862	0.6494	0.148	3.87e-07
												6	115813397	115824035	15	28277730	28582231	0.0663	0.1706	0.0842	1.23e-07		3	160291042	160294499	11	54726437	54738787	0.9451	0.1067	0.1023	7e-09		1	110025907	110044476	10	20037021	20038057	0.6718	0.6744	0.1561	2.2e-07
												6	78936990	78955234	13	56656271	56665499	0.1856	0.2677	0.0866	7.5e-08		3	137180063	137182567	8	85423712	85431221	0.9469	0.0781	0.0997	1.6e-08		1	110025907	110044476	18	61878472	61881930	0.6856	0.7184	0.1798	2.2e-08
												6	93631870	93635351	21	13374118	13471836	0.1863	0.4099	0.0861	1.4e-07		3	160291042	160294499	11	54725242	54793048	0.9485	0.1061	0.0833	1.59e-07		1	110025907	110044476	7	66259399	66314065	0.6815	0.7384	0.1656	9.5e-08
												6	78936990	78955234	12	9525137	9622904	0.1856	0.5808	0.0869	7.2e-08		4	156022455	156022528	10	99824936	99827392	0.6439	0.2155	0.1519	3e-09		1	208148236	208150607	3	192548086	192552678	0.3743	0.7791	0.1614	1.37e-07
												6	139645437	139648829	10	58880511	58881704	0.1364	0.7788	0.1038	5e-09		4	156022455	156022528	10	58185524	58196843	0.6512	0.0759	0.097	1.13e-07		1	17082190	17140083	21	18249182	18250201	0.3588	0.7824	0.1557	2.68e-07
												6	147480199	147486248	18	63110203	63118245	0.0542	0.8645	0.1217	0		4	156022455	156022528	5	42665755	42666741	0.6552	0.4552	0.1843	0		1	167493526	167508390	12	11398341	11436086	0.6426	0.8893	0.1623	1.77e-07
												6	34046381	34050683	12	31791817	31801175	0.2298	0.8975	0.087	1.2e-07		4	152095801	152103763	12	89416448	89422039	0.7305	0.1108	0.0972	1.2e-08		2	44320603	44321576	6	32562253	32679939	0.8352	0.1163	0.173	3.4e-08
												7	125833260	125833851	7	125836509	125836837	0.6355	0.3494	0.9365	0		4	69057536	69186276	6	165647807	165651918	0.7919	0.8106	0.0898	7.5e-08		2	44320603	44321576	6	32605094	32679939	0.8526	0.1279	0.254	0
												7	118943014	118949683	21	13374118	13471836	0.0886	0.4114	0.0893	1.09e-07		4	181372297	181375319	5	57991829	57994889	0.8832	0.1527	0.0843	1.11e-07		2	79182654	79196064	6	243700	324015	0.9195	0.1864	0.1817	1.9e-08
												7	139839328	139847922	18	61352708	61358253	0.0753	0.8795	0.1501	0		4	104422038	104467383	11	49667437	49714247	0.9281	0.0539	0.1015	6e-09		2	44320603	44321576	6	32669797	32705194	0.8352	0.8693	0.1871	1e-08
												7	133435717	133449737	8	85423712	85431221	0.1407	0.9192	0.0986	1e-08		5	103882062	103888503	5	103882062	103888948	0.1506	0.8464	0.9769	0		2	35831294	35841451	15	82333889	82334554	0.5525	0.878	0.1581	3.54e-07
												7	81279747	81280484	11	58567817	58610745	0.2253	0.9228	0.1393	0		5	103882062	103888948	5	103888272	103888503	0.1515	0.8485	1	0		4	9819751	9844366	4	10001452	10009766	0.3513	0.75	0.6156	0
												7	118943014	118949683	12	69158942	69164294	0.0884	0.9268	0.1076	3e-09		5	103882062	103888503	5	103888272	103888503	0.1536	0.8464	1	0		4	189674080	189674443	6	32562253	32679939	0.9318	0.1237	0.1598	1.13e-07
												8	120088774	120097052	14	22164681	22169049	0.1121	0.8576	0.1257	0		5	57361784	57369290	11	93337708	93341717	0.0572	0.0994	0.1336	0		4	189674080	189674443	6	32605094	32679939	0.9295	0.1337	0.194	3.8e-08
												8	63378169	63386639	14	69087590	69092220	0.2036	0.8593	0.081	1.99e-07		5	103888272	103888503	19	61894736	61903323	0.1444	0.0542	0.1029	5e-09		4	189674080	189674443	6	32669797	32705194	0.9318	0.8693	0.163	8.5e-08
												8	25030393	25043272	21	27117916	27122593	0.1257	0.9072	0.108	2e-09		5	103882062	103888503	19	61894736	61903323	0.1476	0.0539	0.0981	1e-08		4	122501918	122509433	16	21422575	21498841	0.9294	0.9294	0.1926	1.1e-08
												8	584761	588391	16	77617653	77620657	0.5843	0.9127	0.0847	1.14e-07		5	103882062	103888948	19	61894736	61903323	0.1529	0.0542	0.0924	3e-08		4	63352170	63357704	20	52081215	52092058	0.8466	0.9375	0.1487	3.13e-07
												8	85423712	85431221	14	20419448	20490928	0.0808	0.9212	0.0869	7.1e-08		5	177160157	177165211	11	75820665	75825933	0.3712	0.0521	0.0932	3.5e-08		5	103882062	103888948	5	103888272	103888503	0.259	0.259	0.9382	0
												8	39351896	39506122	12	69158942	69164294	0.0719	0.9251	0.184	0		5	42665755	42666741	8	112363455	112364436	0.5281	0.1875	0.0991	1.8e-08		5	103882062	103888503	5	103882062	103888948	0.2651	0.259	0.9693	0
												8	140327190	140328379	19	15640453	15691468	0.0783	0.9307	0.1439	0		5	98867773	98869154	11	54726437	54738787	0.5796	0.1115	0.091	9e-08		5	103882062	103888503	5	103888272	103888503	0.2647	0.2647	1	0
												8	68710013	68713064	12	45813866	45815112	0.1018	0.9311	0.0957	1.6e-08		5	14365802	14369381	12	60488837	60497087	0.9139	0.0563	0.09	1.85e-07		6	32605094	32679939	6	32717276	32739978	0.1429	0.3636	0.2917	0
												8	120088774	120097052	12	80740001	80746683	0.1138	0.9461	0.0868	7.2e-08		5	14365802	14369381	11	101103070	101103174	0.9139	0.9801	0.1386	0		6	32562253	32679939	6	32717276	32739978	0.1322	0.3966	0.2318	0
												9	29084262	29086271	9	29084549	29087680	0.2835	0.7165	1	0		5	180309991	180364630	17	15483424	15487515	0.9241	0.0981	0.0919	7.1e-08		6	32669797	32705194	6	32717276	32739978	0.8678	0.3966	0.2318	0
												9	128011921	128016523	12	11122722	11142827	0.1173	0.6142	0.0904	6.3e-08		6	19150160	19156771	6	77496587	77509523	0.9488	0.0904	0.1085	2e-09		6	202353	239837	6	243700	324015	0.5119	0.1938	0.1757	5.5e-08
												9	17900043	17901466	10	81425093	81489917	0.3182	0.6826	0.0999	9e-09		6	32562253	32679939	6	32717276	32739978	0.1566	0.5301	0.145	0		6	32562253	32679939	6	32605094	32679939	0.1218	0.1322	0.836	0
												9	138195889	138198544	11	5741599	5766053	0.1043	0.7669	0.0853	1.34e-07		6	32605094	32679939	6	32717276	32739978	0.1646	0.5411	0.1645	0		6	29959422	29973697	6	29959422	30007126	0.8523	0.8523	1	0
												9	23352799	23363484	10	4427754	4429686	0.0778	0.8772	0.0822	1.6e-07		6	32669797	32705194	6	32717276	32739978	0.8434	0.5301	0.145	0		6	29959422	29973697	6	29959422	30007472	0.8523	0.8523	1	0
												9	505616	516993	18	63448025	63468185	0.0778	0.9222	0.1146	1e-09		6	32562253	32679939	6	32605094	32679939	0.1541	0.8333	0.9108	0		6	29959422	30007126	6	29959422	30007472	0.8523	0.8523	1	0
												9	137353926	137356727	12	39103864	39107745	0.6617	0.9431	0.0931	2.4e-08		6	29959422	30007126	6	29959422	30007472	0.8713	0.1287	1	0		6	32562253	32679939	6	32669797	32705194	0.1307	0.8693	1	0
												10	67013460	67013961	10	107047028	107049160	0.1318	0.4962	0.1149	5e-09		6	29959422	29973697	6	29959422	30007126	0.8758	0.1242	1	0		6	32605094	32679939	6	32669797	32705194	0.1322	0.8782	0.836	0
												10	107046269	107049160	10	107047028	107049160	0.4755	0.5245	1	0		6	29959422	29973697	6	29959422	30007472	0.8758	0.1242	1	0		6	202353	239837	16	32165010	32621907	0.5247	0.4366	0.7884	0
												10	54599860	54609159	12	9525137	9622904	0.0659	0.5808	0.0977	1.1e-08		6	30570063	30571187	12	15459190	15464910	0.2016	0.0994	0.0904	4.3e-08		6	243700	324015	16	32165010	32621907	0.2083	0.4459	0.2118	2e-09
												10	37858207	37861995	22	35273727	35278692	0.1054	0.8946	0.1214	0		6	34046381	34050683	12	31791817	31801175	0.7702	0.1025	0.087	1.2e-07		6	132751050	132754736	15	82331721	82334554	0.9198	0.8765	0.1698	1.56e-07
												10	20037021	20038057	18	61788031	61791104	0.1025	0.9161	0.112	2e-09		6	93631870	93635351	21	13374118	13471836	0.8137	0.5901	0.0861	1.4e-07		7	125833260	125833851	7	125836509	125836837	0.4138	0.3966	0.931	0
												10	99824936	99827392	11	75820665	75825933	0.1955	0.9474	0.1019	1.92e-07		6	78936990	78955234	12	9525137	9622904	0.8144	0.4192	0.0869	7.2e-08		7	125833260	125833851	18	61878472	61881930	0.3435	0.7159	0.1592	1.2e-07
												11	42769727	42774615	11	42771111	42774681	0.1687	0.8313	1	0		6	139645437	139648829	10	58880511	58881704	0.8636	0.2212	0.1038	5e-09		7	142156294	142167486	17	61717771	61719200	0.6042	0.8736	0.1702	5.3e-08
												11	54725242	54793048	11	54726437	54738787	0.1049	0.8951	1	0		6	147480199	147486248	18	63110203	63118245	0.9458	0.1355	0.1217	0		8	16246032	16251494	8	16306618	16319032	0.9195	0.9253	0.7731	0
												11	54726437	54738787	13	19360314	19368071	0.1067	0.9329	0.1237	0		7	125833260	125833851	7	125836509	125836837	0.3614	0.6355	0.9871	0		8	16246032	16251494	16	19853151	19874863	0.9195	0.8621	0.1568	1.75e-07
												11	54725242	54793048	13	19360314	19368071	0.1061	0.9333	0.1241	0		7	133435717	133449737	8	85423712	85431221	0.8593	0.0808	0.0986	1e-08		9	29084262	29086271	9	29084549	29087680	0.8218	0.8276	0.961	0
												12	11110698	11142827	12	11122722	11142827	0.4422	0.568	0.9594	0		7	118943014	118949683	21	13374118	13471836	0.9114	0.5886	0.0893	1.09e-07		10	107046269	107049160	10	107047028	107049160	0.8864	0.8864	1	0
												12	129713910	129716322	21	13374118	13471836	0.0559	0.4099	0.0852	1.62e-07		7	118943014	118949683	12	69158942	69164294	0.9116	0.0732	0.1076	3e-09		10	70952478	70960784	10	70952492	70960784	0.9034	0.9034	1	0
												13	38645763	38649136	13	56656271	56665499	0.2048	0.2678	0.0942	2.2e-08		7	139839328	139847922	18	61352708	61358253	0.9247	0.1205	0.1501	0		11	49716131	49717264	11	54726437	54738787	0.8966	0.8736	0.6966	0
												13	56656271	56665499	13	56766542	56786987	0.6778	0.9431	0.1029	5e-09		8	584761	588391	16	77617653	77620657	0.4157	0.0873	0.0847	1.14e-07		11	49716131	49717264	11	54725242	54793048	0.8966	0.8793	0.6369	0
												13	71375556	71378557	13	71375556	71387378	0.1833	0.8133	0.9781	0		8	63378169	63386639	14	69087590	69092220	0.7964	0.1407	0.081	1.99e-07		11	42769727	42774615	11	42771111	42774681	0.7443	0.7443	1	0
												13	56766542	56786987	21	27117916	27122593	0.0569	0.9072	0.1147	1e-09		8	25030393	25043272	21	27117916	27122593	0.8743	0.0928	0.108	2e-09		11	54725242	54793048	11	54726437	54738787	0.875	0.8693	0.9503	0
												13	33032809	33041447	16	77617653	77620657	0.0818	0.9121	0.0851	1.17e-07		8	120088774	120097052	12	80740001	80746683	0.8862	0.0539	0.0868	7.2e-08		11	21804082	21805328	16	54351338	54379945	0.9261	0.9034	0.1564	1.55e-07
												14	34185839	34189727	19	20388046	20513074	0.1024	0.9006	0.0852	1.05e-07		8	120088774	120097052	14	22164681	22169049	0.8879	0.1424	0.1257	0		12	11110698	11142827	12	11122722	11142827	0.5843	0.5904	0.9755	0
												14	22164681	22169049	18	40230884	40232624	0.1384	0.9371	0.0921	6.3e-08		8	85423712	85431221	14	20419448	20490928	0.9192	0.0723	0.0986	1e-08		13	71375556	71378557	13	71375556	71387378	0.4207	0.4207	1	0
												15	82331721	82334554	15	82333889	82334554	0.2349	0.7651	1	0		8	140327190	140328379	11	101103070	101103174	0.9192	0.982	0.1346	0		15	82331721	82334554	15	82333889	82334554	0.8765	0.8765	1	0
												17	6047210	6073498	17	36760641	36778704	0.0539	0.8683	0.093	2.5e-08		8	39351896	39506122	12	69158942	69164294	0.9281	0.0749	0.184	0		16	2619669	2681813	16	2638870	2645417	0.8	0.8071	0.9558	0
												17	36676540	36684057	17	36760641	36778704	0.5	0.8705	0.0927	2.9e-08		8	16306618	16319032	9	106401463	106406604	0.9333	0.0763	0.0908	4.4e-08		16	34328205	34614572	17	31461241	31509204	0.9036	0.8494	0.159	2.78e-07
												19	5461239	5461653	19	59951765	60040503	0.0864	0.9136	0.0834	2e-07		9	29084262	29086271	9	29084549	29087680	0.7165	0.2835	1	0		20	62419232	62426597	20	62425139	62426597	0.775	0.775	1	0
												20	4394568	4397666	21	30562099	30564727	0.0566	0.9497	0.0867	1.51e-07		9	135172346	135172606	11	90206161	90210686	0.2125	0.3532	0.1239	2.3e-08
																							9	137353926	137356727	12	39103864	39107745	0.3383	0.0569	0.0931	2.4e-08	YRI	1	111178889	111189749	1	147303148	147523315	0.7848	0.9394	0.0838	1.46e-07
																							9	128011921	128016523	12	11122722	11142827	0.8827	0.3858	0.0904	6.3e-08		1	220443401	220443721	1	246933526	246942931	0.7687	0.6781	0.0961	2.9e-08
																							9	138195889	138198544	11	5741599	5766053	0.8957	0.2331	0.0853	1.34e-07		1	72528637	72535958	1	72538673	72583736	0.9251	0.479	0.088	5.9e-08
																							9	505616	516993	18	63448025	63468185	0.9222	0.0778	0.1146	1e-09		1	238460638	238461003	1	238460638	238461502	0.4263	0.4263	1	0
																							9	23352799	23363484	10	4427754	4429686	0.9222	0.1228	0.0822	1.6e-07		1	34875241	34880863	7	125833260	125833851	0.8473	0.3486	0.0809	2.03e-07
																							10	107046269	107049160	10	107047028	107049160	0.5245	0.4755	1	0		1	34875241	34880863	7	125836509	125836837	0.8464	0.3598	0.0867	8.1e-08
																							10	81425093	81489917	12	11110698	11142827	0.6682	0.4456	0.1454	0		1	153927851	153929981	12	11110698	11142827	0.3115	0.5611	0.1273	8e-09
																							10	81425093	81489917	13	71375556	71387378	0.674	0.1892	0.1092	1.3e-08		1	194989670	195082414	4	115394772	115401739	0.4398	0.5904	0.0888	5.7e-08
																							10	81425093	81489917	13	71375556	71378557	0.6812	0.1758	0.0871	8.3e-08		1	55074411	55078004	4	156022455	156022528	0.8268	0.6349	0.1205	3.2e-08
																							10	99824936	99827392	11	75820665	75825933	0.8045	0.0526	0.1019	1.92e-07		1	208148236	208150607	11	90206161	90210686	0.3474	0.6429	0.1306	4e-09
																							10	37858207	37861995	22	35273727	35278692	0.8946	0.1054	0.1214	0		1	208148236	208150607	9	17900043	17901466	0.3549	0.6832	0.0915	5.7e-08
																							10	20037021	20038057	18	61788031	61791104	0.8975	0.0839	0.112	2e-09		1	55074411	55078004	4	20977437	20985949	0.8435	0.6871	0.1039	3.2e-08
																							10	54599860	54609159	12	9525137	9622904	0.9341	0.4192	0.0977	1.1e-08		1	238460638	238461003	11	41774742	41775435	0.4348	0.7112	0.1047	6e-09
																							11	42769727	42774615	11	42771111	42774681	0.8313	0.1687	1	0		1	238460638	238461502	11	41774742	41775435	0.4335	0.7152	0.0909	8.3e-08
																							11	54725242	54793048	11	54726437	54738787	0.8951	0.1049	1	0		1	153452575	153472791	16	163618	165653	0.9441	0.7273	0.0943	2.06e-07
																							11	54726437	54738787	13	19360314	19368071	0.8933	0.0671	0.1237	0		1	167493526	167508390	4	69057536	69186276	0.9217	0.7922	0.1088	2e-09
																							11	54725242	54793048	13	19360314	19368071	0.8939	0.0667	0.1241	0		1	55074411	55078004	10	99824936	99827392	0.8542	0.8333	0.7944	0
																							12	11110698	11142827	12	11122722	11142827	0.5578	0.432	0.9594	0		1	34875241	34880863	7	6091907	6104637	0.8494	0.8494	0.0996	9e-09
																							12	129713910	129716322	21	13374118	13471836	0.9441	0.5901	0.0852	1.62e-07		1	13647613	13649415	14	69087590	69092220	0.9012	0.8593	0.0815	1.82e-07
																							13	71375556	71378557	13	71375556	71387378	0.8167	0.1867	0.9781	0		1	227883479	227886819	6	139645437	139648829	0.7424	0.8667	0.0885	6.5e-08
																							13	33032809	33041447	16	77617653	77620657	0.9182	0.0879	0.0851	1.17e-07		1	86174832	86176913	8	123129012	123130243	0.9277	0.8976	0.0821	1.78e-07
																							13	56766542	56786987	21	27117916	27122593	0.9431	0.0928	0.1147	1e-09		1	193676328	193682368	18	63448025	63468185	0.9479	0.9264	0.1129	1e-09
																							14	22164681	22169049	18	40230884	40232624	0.8616	0.0629	0.0921	6.3e-08		1	153452575	153472791	8	40302954	40308706	0.9485	0.9303	0.0821	1.95e-07
																							14	34185839	34189727	19	20388046	20513074	0.8976	0.0994	0.0852	1.05e-07		1	167493526	167508390	13	19360314	19368071	0.9222	0.9341	0.0844	1.1e-07
																							15	82331721	82334554	15	82333889	82334554	0.7651	0.2349	1	0		1	151028547	151035324	18	38185537	38191787	0.8121	0.9395	0.1321	0
																							17	6047210	6073498	17	36760641	36778704	0.9461	0.1317	0.093	2.5e-08		1	147303148	147523315	11	75820665	75825933	0.9394	0.9455	0.0937	2.7e-08
																							17	36676540	36684057	17	36760641	36778704	0.5	0.1295	0.0927	2.9e-08		2	86806581	86807365	3	116143282	116151640	0.3464	0.6078	0.1009	2.8e-08
																							19	5461239	5461653	19	59951765	60040503	0.9136	0.0864	0.0834	2e-07		2	184310980	184312430	11	58215812	58217302	0.9441	0.7516	0.0954	3e-08
																							20	4394568	4397666	21	30562099	30564727	0.9434	0.0503	0.0867	1.51e-07		2	53698406	53700051	13	71375556	71387378	0.9133	0.8133	0.1055	1.8e-08
																																		2	53698406	53700051	13	71375556	71378557	0.9132	0.8263	0.0812	1.9e-07
																																		2	203004020	203020446	18	61878472	61881930	0.7605	0.8683	0.1053	3e-09
																																		2	53698406	53700051	16	19853151	19874863	0.9132	0.9042	0.1085	2e-09
																																		2	6215763	6225571	14	21119983	21125597	0.9132	0.9461	0.1013	6e-09
																																		2	53698406	53700051	9	71219420	71238848	0.9132	0.9461	0.1374	0
																																		2	53698406	53700051	17	6047210	6073498	0.9132	0.9461	0.1013	6e-09
																																		3	82951779	82955733	3	127194960	127204552	0.8795	0.8795	0.1335	0
																																		3	163995351	164108689	11	41774742	41775435	0.4518	0.7078	0.1139	1e-09
																																		3	136325315	136327533	4	107156053	107165884	0.9091	0.8636	0.1057	1.28e-07
																																		3	160291042	160294499	11	54726437	54738787	0.9451	0.8933	0.1023	7e-09
																																		3	160291042	160294499	11	54725242	54793048	0.9485	0.8939	0.0833	1.59e-07
																																		3	190846372	190849457	10	20037021	20038057	0.795	0.8975	0.1081	4e-09
																																		3	190577002	190581421	11	93337708	93341717	0.9333	0.903	0.1066	3e-09
																																		3	131246388	131288926	4	134352228	134352498	0.8653	0.9042	0.1071	2e-09
																																		3	131246388	131288926	13	33032809	33041447	0.8636	0.9182	0.0871	8.3e-08
																																		3	137180063	137182567	8	85423712	85431221	0.9469	0.9219	0.0997	1.6e-08
																																		3	190577002	190581421	5	165771452	165782533	0.9333	0.9424	0.1034	5e-09
																																		4	69057536	69186276	6	165647807	165651918	0.7919	0.1894	0.0898	7.5e-08
																																		4	156022455	156022528	5	42665755	42666741	0.6552	0.5448	0.1843	0
																																		4	152095801	152103763	10	81425093	81489917	0.7333	0.6837	0.1047	4e-09
																																		4	156022455	156022528	10	99824936	99827392	0.6439	0.7845	0.1519	3e-09
																																		4	181372297	181375319	5	57991829	57994889	0.8832	0.8473	0.0843	1.11e-07
																																		4	152095801	152103763	12	89416448	89422039	0.7305	0.8892	0.0972	1.2e-08
																																		4	173661522	173665218	14	20419448	20490928	0.4061	0.9204	0.084	1.41e-07
																																		4	156022455	156022528	10	58185524	58196843	0.6512	0.9241	0.097	1.13e-07
																																		4	104422038	104467383	11	49667437	49714247	0.9281	0.9461	0.1015	6e-09
																																		4	70292920	70310066	17	15583271	15617726	0.9485	0.9485	0.0846	1.26e-07
																																		5	103882062	103888948	5	103888272	103888503	0.1515	0.1485	0.9765	0
																																		5	103882062	103888503	5	103882062	103888948	0.1506	0.1536	0.9769	0
																																		5	103882062	103888503	5	103888272	103888503	0.1536	0.1536	1	0
																																		5	42665755	42666741	8	112363455	112364436	0.5281	0.8125	0.0991	1.8e-08
																																		5	98867773	98869154	11	54726437	54738787	0.5796	0.8885	0.091	9e-08
																																		5	57361784	57369290	11	93337708	93341717	0.0572	0.9006	0.1336	0
																																		5	180309991	180364630	17	15483424	15487515	0.9241	0.9019	0.0919	7.1e-08
																																		5	14365802	14369381	12	60488837	60497087	0.9139	0.9437	0.09	1.85e-07
																																		5	103888272	103888503	19	61894736	61903323	0.1444	0.9458	0.1029	5e-09
																																		5	103882062	103888948	19	61894736	61903323	0.1529	0.9458	0.0924	3e-08
																																		5	103882062	103888503	19	61894736	61903323	0.1476	0.9461	0.0981	1e-08
																																		5	177160157	177165211	11	75820665	75825933	0.3712	0.9479	0.0932	3.5e-08
																																		6	19150160	19156771	6	77496587	77509523	0.9488	0.9096	0.1085	2e-09
																																		6	32605094	32679939	6	32717276	32739978	0.1646	0.4589	0.1645	0
																																		6	32562253	32679939	6	32717276	32739978	0.1566	0.4699	0.145	0
																																		6	32669797	32705194	6	32717276	32739978	0.8434	0.4699	0.145	0
																																		6	202353	239837	6	243700	324015	0.0616	0.0554	0.8945	0
																																		6	32562253	32679939	6	32605094	32679939	0.1541	0.1667	0.9108	0
																																		6	32562253	32679939	6	32669797	32705194	0.1557	0.8443	1	0
																																		6	32605094	32679939	6	32669797	32705194	0.1667	0.8459	0.9108	0
																																		6	29959422	30007126	6	29959422	30007472	0.8713	0.8713	1	0
																																		6	29959422	29973697	6	29959422	30007126	0.8758	0.8758	1	0
																																		6	29959422	29973697	6	29959422	30007472	0.8758	0.8758	1	0
																																		6	115813397	115824035	15	28277730	28582231	0.9337	0.1706	0.0842	1.23e-07
																																		6	78936990	78955234	13	56656271	56665499	0.8144	0.2677	0.0866	7.5e-08
																																		6	93631870	93635351	21	13374118	13471836	0.8137	0.4099	0.0861	1.4e-07
																																		6	78936990	78955234	12	9525137	9622904	0.8144	0.5808	0.0869	7.2e-08
																																		6	139645437	139648829	10	58880511	58881704	0.8636	0.7788	0.1038	5e-09
																																		6	147480199	147486248	18	63110203	63118245	0.9458	0.8645	0.1217	0
																																		6	34046381	34050683	12	31791817	31801175	0.7702	0.8975	0.087	1.2e-07
																																		6	30570063	30571187	12	15459190	15464910	0.2016	0.9006	0.0904	4.3e-08
																																		7	125833260	125833851	7	125836509	125836837	0.3614	0.3494	0.9233	0
																																		7	118943014	118949683	21	13374118	13471836	0.9114	0.4114	0.0893	1.09e-07
																																		7	139839328	139847922	18	61352708	61358253	0.9247	0.8795	0.1501	0
																																		7	133435717	133449737	8	85423712	85431221	0.8593	0.9192	0.0986	1e-08
																																		7	81279747	81280484	11	58567817	58610745	0.7747	0.9228	0.1393	0
																																		7	118943014	118949683	12	69158942	69164294	0.9116	0.9268	0.1076	3e-09
																																		8	120088774	120097052	14	22164681	22169049	0.8879	0.8576	0.1257	0
																																		8	63378169	63386639	14	69087590	69092220	0.7964	0.8593	0.081	1.99e-07
																																		8	25030393	25043272	21	27117916	27122593	0.8743	0.9072	0.108	2e-09
																																		8	584761	588391	16	77617653	77620657	0.4157	0.9127	0.0847	1.14e-07
																																		8	85423712	85431221	14	20419448	20490928	0.9192	0.9212	0.0869	7.1e-08
																																		8	39351896	39506122	12	69158942	69164294	0.9281	0.9251	0.184	0
																																		8	140327190	140328379	19	15640453	15691468	0.9217	0.9307	0.1439	0
																																		8	68710013	68713064	12	45813866	45815112	0.8982	0.9311	0.0957	1.6e-08
																																		8	120088774	120097052	12	80740001	80746683	0.8862	0.9461	0.0868	7.2e-08
																																		9	29084262	29086271	9	29084549	29087680	0.7165	0.7165	1	0
																																		9	128011921	128016523	12	11122722	11142827	0.8827	0.6142	0.0904	6.3e-08
																																		9	135172346	135172606	11	90206161	90210686	0.2125	0.6468	0.1239	2.3e-08
																																		9	17900043	17901466	10	81425093	81489917	0.6818	0.6826	0.0999	9e-09
																																		9	138195889	138198544	11	5741599	5766053	0.8957	0.7669	0.0853	1.34e-07
																																		9	23352799	23363484	10	4427754	4429686	0.9222	0.8772	0.0822	1.6e-07
																																		9	505616	516993	18	63448025	63468185	0.9222	0.9222	0.1146	1e-09
																																		9	137353926	137356727	12	39103864	39107745	0.3383	0.9431	0.0931	2.4e-08
																																		10	67013460	67013961	10	107047028	107049160	0.8682	0.4962	0.1149	5e-09
																																		10	107046269	107049160	10	107047028	107049160	0.5245	0.5245	1	0
																																		10	81425093	81489917	12	11110698	11142827	0.6682	0.5544	0.1454	0
																																		10	54599860	54609159	12	9525137	9622904	0.9341	0.5808	0.0977	1.1e-08
																																		10	81425093	81489917	13	71375556	71387378	0.674	0.8108	0.1092	1.3e-08
																																		10	81425093	81489917	13	71375556	71378557	0.6812	0.8242	0.0871	8.3e-08
																																		10	37858207	37861995	22	35273727	35278692	0.8946	0.8946	0.1214	0
																																		10	20037021	20038057	18	61788031	61791104	0.8975	0.9161	0.112	2e-09
																																		10	99824936	99827392	11	75820665	75825933	0.8045	0.9474	0.1019	1.92e-07
																																		11	42769727	42774615	11	42771111	42774681	0.8313	0.8313	1	0
																																		11	54725242	54793048	11	54726437	54738787	0.8951	0.8951	1	0
																																		11	54726437	54738787	13	19360314	19368071	0.8933	0.9329	0.1237	0
																																		11	54725242	54793048	13	19360314	19368071	0.8939	0.9333	0.1241	0
																																		12	11110698	11142827	12	11122722	11142827	0.5578	0.568	0.9594	0
																																		12	129713910	129716322	21	13374118	13471836	0.9441	0.4099	0.0852	1.62e-07
																																		13	38645763	38649136	13	56656271	56665499	0.7952	0.2678	0.0942	2.2e-08
																																		13	71375556	71378557	13	71375556	71387378	0.8167	0.8133	0.9781	0
																																		13	56766542	56786987	21	27117916	27122593	0.9431	0.9072	0.1147	1e-09
																																		13	33032809	33041447	16	77617653	77620657	0.9182	0.9121	0.0851	1.17e-07
																																		14	34185839	34189727	19	20388046	20513074	0.8976	0.9006	0.0852	1.05e-07
																																		14	22164681	22169049	18	40230884	40232624	0.8616	0.9371	0.0921	6.3e-08
																																		15	82331721	82334554	15	82333889	82334554	0.7651	0.7651	1	0
																																		17	6047210	6073498	17	36760641	36778704	0.9461	0.8683	0.093	2.5e-08
																																		17	36676540	36684057	17	36760641	36778704	0.5	0.8705	0.0927	2.9e-08
																																		19	5461239	5461653	19	59951765	60040503	0.9136	0.9136	0.0834	2e-07
																																		20	62419232	62426597	20	62425139	62426597	0.8836	0.8801	0.9668	0
																																		20	4394568	4397666	21	30562099	30564727	0.9434	0.9497	0.0867	1.51e-07
