# Supplementary material for: High mutation rates explain low population genetic divergence at copy-number-variable loci in Homo sapiens
Source: Sci Rep. 2017 Feb 22;7:43178. doi: 10.1038/srep43178 (PMC5320550; doi:10.1038/srep43178)
Supplement: Supplementary Dataset 3 [file srep43178-s3.xls]

## Sheet: aswzd00_1
Table S5. Significant zygotic linkage disequilibra in 11 populations
D00											D01											D02											D03											D10
	Chr	Start	End	Chr	Start	End	Genotype 0 at locus 1	Genotype 0 at locus 2	R00-square	p-value		Chr	Start	End	Chr	Start	End	Genotype 0 at locus 1	Genotype 1 at locus 2	R01-square	p-value		Chr	Start	End	Chr	Start	End	Genotype 0 at locus 1	Genotype 2 at locus 2	R02-square	p-value		Chr	Start	End	Chr	Start	End	Genotype 0 at locus 1	Genotype 3 at locus 2	R03-square	p-value		Chr	Start	End	Chr	Start
ASW	1	238460638	238461003	1	238460638	238461502	0.2308	0.2308	1	0	ASW	2	195688025	195690695	5	17562888	17570440	0.05	0.075	0.3457	1.45e-07	ASW	3	131246388	131288926	10	20890118	20896007	0.0602	0.9157	0.4251	3e-09	ASW	2	53412341	53412983	19	56832974	56840616	0.0759	0.0506	0.3453	1.76e-07	ASW	5	103882062	103888503	5	103888272
	5	103882062	103888503	5	103882062	103888948	0.5375	0.5375	1	0		3	131246388	131288926	10	20890118	20896007	0.0602	0.0843	0.4251	3e-09		6	32562253	32679939	6	32669797	32705194	0.8415	0.8293	0.9151	0		6	32562253	32679939	6	32669797	32705194	0.8415	0.1707	0.9151	0		6	32562253	32679939	6	32605094
	5	103882062	103888503	5	103888272	103888503	0.5309	0.5309	1	0		5	103882062	103888503	5	103882062	103888948	0.5375	0.45	0.9509	0		6	32605094	32679939	6	32669797	32705194	0.8429	0.8429	0.6151	0													7	125832718	125833851	7	125833260
	5	103882062	103888948	5	103888272	103888503	0.5443	0.5443	1	0		5	103882062	103888503	5	103888272	103888503	0.5309	0.4321	0.861	0		11	101103070	101103174	19	20949730	20957007	0.9277	0.9398	0.5062	0	CEU	6	32562253	32679939	6	32669797	32705194	0.6585	0.2927	0.798	0		7	125832718	125833851	7	125836509
	6	32562253	32679939	6	32605094	32679939	0.8571	0.8429	0.6944	0		5	103882062	103888948	5	103888272	103888503	0.5443	0.443	0.9501	0		12	9525137	9622904	13	56766542	56786987	0.2073	0.8902	0.3485	9e-08		6	32605094	32679939	6	32669797	32705194	0.6081	0.2905	0.6355	0		7	125833260	125833851	7	125836509
	7	125833260	125833851	7	125836509	125836837	0.4125	0.4125	1	0		6	32562253	32679939	6	32605094	32679939	0.8571	0.1429	0.5878	0																								8	40302954	40308706	9	29084262
	9	29084262	29086271	9	29084549	29087680	0.0741	0.0741	1	0		7	125833260	125833851	7	125836509	125836837	0.4125	0.4375	0.5461	0	CEU	4	9819751	9844366	4	10001452	10009766	0.497	0.5697	0.7045	0	CHB	6	32562253	32679939	6	32669797	32705194	0.75	0.2262	0.8769	0		8	65409538	65420057	16	32165010
	9	29084262	29086271	11	101103070	101103174	0.0741	0.9259	0.4096	8e-09		9	29084262	29086271	11	101103070	101103174	0.0741	0.0741	0.4096	8e-09		6	32562253	32679939	6	32669797	32705194	0.6585	0.6585	1	0		6	32605094	32679939	6	32669797	32705194	0.7778	0.2099	0.9297	0		8	107927695	107931446	11	101103070
	9	29084549	29087680	11	101103070	101103174	0.0732	0.9268	0.41	7e-09		9	29084549	29087680	11	101103070	101103174	0.0732	0.0732	0.41	7e-09		6	32605094	32679939	6	32669797	32705194	0.6081	0.6689	0.768	0													9	128560616	128561879	15	82331721
	10	107046269	107049160	10	107047028	107049160	0.1358	0.1358	1	0		11	101103070	101103174	19	20949730	20957007	0.9277	0.0602	0.5062	0		6	32605094	32679939	6	32717276	32739978	0.6081	0.1622	0.1896	1.18e-07	CHD	6	32562253	32679939	6	32669797	32705194	0.6706	0.3176	0.9477	0		9	128560616	128561879	15	82333889
	12	11110698	11142827	12	11122722	11142827	0.2133	0.2133	1	0		12	9525137	9622904	13	56766542	56786987	0.2073	0.1098	0.3485	9e-08													6	32605094	32679939	6	32669797	32705194	0.6548	0.3214	0.8984	0		10	81425093	81489917	10	81475459
	15	82331721	82334554	15	82333889	82334554	0.0506	0.0506	1	0												CHB	6	32562253	32679939	6	32669797	32705194	0.75	0.75	1	0
											CEU	4	9819751	9844366	4	10001452	10009766	0.497	0.3758	0.5567	0		6	32605094	32679939	6	32669797	32705194	0.7778	0.7778	1	0	GIH	6	32562253	32679939	6	32669797	32705194	0.5465	0.3837	0.7504	0	CEU	1	72528637	72535958	1	72538673
CEU	1	238460638	238461003	1	238460638	238461502	0.0533	0.0533	1	0		5	103882062	103888503	5	103882062	103888948	0.4013	0.5223	0.7328	0													6	32605094	32679939	6	32669797	32705194	0.5366	0.3902	0.7411	0		2	59477152	59480656	3	205022
	5	103882062	103888503	5	103882062	103888948	0.4013	0.4013	1	0		5	103882062	103888503	5	103888272	103888503	0.3926	0.5092	0.6707	0	CHD	6	32562253	32679939	6	32669797	32705194	0.6706	0.6706	1	0													5	103882062	103888503	5	103882062
	5	103882062	103888503	5	103888272	103888503	0.3926	0.3926	1	0		5	103882062	103888948	5	103888272	103888503	0.3987	0.519	0.7155	0		6	32605094	32679939	6	32669797	32705194	0.6548	0.6667	0.9483	0	JPT	6	32562253	32679939	6	32669797	32705194	0.6548	0.2976	0.8036	0		5	103882062	103888503	5	103888272
	5	103882062	103888948	5	103888272	103888503	0.3987	0.3987	1	0		6	32562253	32679939	6	32605094	32679939	0.6689	0.3649	0.6543	0													6	32605094	32679939	6	32669797	32705194	0.6329	0.3165	0.7005	0		5	103882062	103888948	5	103888272
	6	32562253	32679939	6	32605094	32679939	0.6689	0.6081	0.768	0		7	125833260	125833851	7	125836509	125836837	0.1801	0.5652	0.2856	0	GIH	6	32562253	32679939	6	32669797	32705194	0.5465	0.5465	1	0													6	32562253	32679939	6	32605094
	6	32562253	32679939	6	32717276	32739978	0.6585	0.3415	0.2689	0		12	11110698	11142827	12	11122722	11142827	0.2675	0.5287	0.4096	0		6	32605094	32679939	6	32669797	32705194	0.5366	0.561	0.9062	0	LWK	6	32562253	32679939	6	32669797	32705194	0.6889	0.2778	0.8516	0		6	32562253	32679939	6	32717276
	6	32605094	32679939	6	32717276	32739978	0.6081	0.3784	0.3923	0		13	71375556	71378557	13	71375556	71387378	0.3137	0.4771	0.4171	0													6	32605094	32679939	6	32669797	32705194	0.6548	0.2857	0.7586	0		6	32605094	32679939	6	32717276
	7	125833260	125833851	7	125836509	125836837	0.1801	0.1801	1	0												JPT	6	32562253	32679939	6	32669797	32705194	0.6548	0.6548	1	0													7	125832718	125833851	7	125833260
	12	11110698	11142827	12	11122722	11142827	0.2675	0.2675	1	0	CHB	5	103882062	103888503	5	103882062	103888948	0.4103	0.3974	0.4588	2e-09		6	32605094	32679939	6	32669797	32705194	0.6329	0.6456	0.8428	0	MEX	6	32562253	32679939	6	32669797	32705194	0.7867	0.2	0.9219	0		7	125832718	125833851	7	125836509
	13	71375556	71378557	13	71375556	71387378	0.3137	0.3137	1	0		5	103882062	103888503	5	103888272	103888503	0.3951	0.3951	0.4265	4e-09													6	32605094	32679939	6	32669797	32705194	0.7143	0.2	0.625	0		7	125833260	125833851	7	125836509
												5	103882062	103888948	5	103888272	103888503	0.4103	0.3974	0.4588	2e-09	LWK	6	32562253	32679939	6	32669797	32705194	0.6889	0.6889	1	0													10	81425093	81489917	10	81475459
CHB	1	238460638	238461003	1	238460638	238461502	0.1528	0.1528	1	0		6	32562253	32679939	6	32605094	32679939	0.7778	0.2222	1	0		6	32605094	32679939	6	32669797	32705194	0.6548	0.6905	0.8502	0	MKK	6	32562253	32679939	6	32669797	32705194	0.9064	0.0936	1	0		12	11110698	11142827	12	11122722
	5	103882062	103888503	5	103882062	103888948	0.4103	0.4103	1	0		7	125833260	125833851	7	125836509	125836837	0.2738	0.4881	0.3595	3.9e-08		7	109969650	109972221	21	23770555	23809711	0.1011	0.9438	0.3198	9.5e-08		6	32605094	32679939	6	32669797	32705194	0.8882	0.0932	0.8162	0		13	71375556	71378557	13	71375556
	5	103882062	103888503	5	103888272	103888503	0.3951	0.3951	1	0		9	29084262	29086271	9	29084549	29087680	0.3012	0.4819	0.401	8e-09
	5	103882062	103888948	5	103888272	103888503	0.4103	0.4103	1	0												MEX	5	98867773	98869154	22	23993985	24248709	0.0563	0.9296	0.4212	4.5e-08	TSI	6	32562253	32679939	6	32669797	32705194	0.7614	0.2159	0.8785	0	CHB	5	103882062	103888503	5	103882062
	6	32562253	32679939	6	32605094	32679939	0.7778	0.7778	1	0	CHD	5	103882062	103888503	5	103882062	103888948	0.2619	0.5714	0.4731	0		6	32562253	32679939	6	32669797	32705194	0.7867	0.7867	1	0		6	32605094	32679939	6	32669797	32705194	0.7436	0.2179	0.8082	0		5	103882062	103888503	5	103888272
	6	66456203	66460573	9	128560616	128561879	0.0769	0.0513	0.3449	2.14e-07		5	103882062	103888503	5	103888272	103888503	0.2619	0.5714	0.4731	0		6	32605094	32679939	6	32669797	32705194	0.7143	0.7857	0.6818	0													5	103882062	103888948	5	103888272
	7	125833260	125833851	7	125836509	125836837	0.2738	0.2738	1	0		5	103882062	103888948	5	103888272	103888503	0.2588	0.5765	0.4753	0												YRI	6	32562253	32679939	6	32669797	32705194	0.7066	0.2754	0.9155	0		6	32562253	32679939	6	32605094
	9	29084262	29086271	9	29084549	29087680	0.3012	0.3012	1	0		6	32562253	32679939	6	32605094	32679939	0.6667	0.3333	0.8957	0	MKK	6	32562253	32679939	6	32669797	32705194	0.9064	0.9064	1	0		6	32605094	32679939	6	32669797	32705194	0.6855	0.2704	0.8081	0		7	125832718	125833851	7	125833260
	10	70952478	70960784	10	70952492	70960784	0.1446	0.1446	1	0		6	32562253	32679939	6	32717276	32739978	0.6706	0.4941	0.3125	2.56e-07		6	32605094	32679939	6	32669797	32705194	0.8882	0.9068	0.8162	0													7	125832718	125833851	7	125836509
	11	42769727	42774615	11	42771111	42774681	0.0833	0.0833	1	0		6	32605094	32679939	6	32717276	32739978	0.6548	0.4881	0.3521	5.4e-08																								7	125833260	125833851	7	125836509
	15	82331721	82334554	15	82333889	82334554	0.0952	0.0952	1	0		7	125833260	125833851	7	125836509	125836837	0.2716	0.5309	0.4219	5e-09	TSI	4	9819751	9844366	4	10001452	10009766	0.4205	0.5795	0.5263	0													9	29084262	29086271	9	29084549
												19	56832974	56840616	19	56832974	56840616	0.4211	0.3289	0.3565	1.94e-07		6	32562253	32679939	6	32669797	32705194	0.7614	0.7614	1	0													10	81425093	81489917	10	81475459
CHD	1	238460638	238461003	1	238460638	238461502	0.0811	0.0811	1	0													6	32605094	32679939	6	32669797	32705194	0.7436	0.7692	0.87	0
	5	103882062	103888503	5	103882062	103888948	0.2619	0.2619	1	0	GIH	5	103882062	103888503	5	103882062	103888948	0.5814	0.3837	0.8648	0																							CHD	5	103882062	103888503	5	103882062
	5	103882062	103888503	5	103888272	103888503	0.2619	0.2619	1	0		5	103882062	103888503	5	103888272	103888503	0.5814	0.3837	0.8648	0	YRI	6	32562253	32679939	6	32669797	32705194	0.7066	0.7066	1	0													5	103882062	103888503	5	103888272
	5	103882062	103888948	5	103888272	103888503	0.2588	0.2588	1	0		5	103882062	103888948	5	103888272	103888503	0.5795	0.3864	0.782	0		6	32605094	32679939	6	32669797	32705194	0.6855	0.7107	0.8874	0													5	103882062	103888948	5	103888272
	6	31388080	31405690	6	31388080	31449319	0.0526	0.0526	1	0		6	32562253	32679939	6	32605094	32679939	0.5732	0.4268	0.7233	0																								6	32562253	32679939	6	32605094
	6	32562253	32679939	6	32605094	32679939	0.6667	0.6548	0.9483	0		7	125833260	125833851	7	125836509	125836837	0.3103	0.4943	0.4398	1e-09																								6	32562253	32679939	6	32717276
	6	32562253	32679939	6	32717276	32739978	0.6706	0.4235	0.3609	3e-08																																			6	32605094	32679939	6	32717276
	6	32605094	32679939	6	32717276	32739978	0.6548	0.4286	0.3955	8e-09	JPT	5	103882062	103888503	5	103882062	103888948	0.4286	0.4881	0.7151	0																								7	125832718	125833851	7	125833260
	7	125833260	125833851	7	125836509	125836837	0.2716	0.2716	1	0		5	103882062	103888503	5	103888272	103888503	0.4286	0.4881	0.7151	0																								7	125832718	125833851	7	125836509
	9	29084262	29086271	9	29084549	29087680	0.1325	0.1325	1	0		5	103882062	103888948	5	103888272	103888503	0.4235	0.4824	0.6846	0																								7	125833260	125833851	7	125836509
	10	70952478	70960784	10	70952492	70960784	0.1566	0.1446	0.9101	0		6	32562253	32679939	6	32605094	32679939	0.6538	0.3462	0.7863	0																								10	81425093	81489917	10	81475459
	11	54725242	54793048	11	54726437	54738787	0.0602	0.0602	1	0		7	125833260	125833851	7	125836509	125836837	0.2024	0.5833	0.3552	4.7e-08
	12	11110698	11142827	12	11122722	11142827	0.061	0.061	1	0		10	70952478	70960784	10	70952492	70960784	0.2791	0.4767	0.3527	3.6e-08																							GIH	5	103882062	103888503	5	103882062
	15	82331721	82334554	15	82333889	82334554	0.1098	0.1098	1	0																																			5	103882062	103888503	5	103888272
	20	62419232	62426597	20	62425139	62426597	0.0625	0.0625	1	0	LWK	1	238460638	238461003	1	238460638	238461502	0.3291	0.4557	0.4107	1.2e-08																								5	103882062	103888948	5	103888272
												5	103882062	103888503	5	103882062	103888948	0.7556	0.2333	0.9407	0																								6	32562253	32679939	6	32605094
GIH	1	238460638	238461003	1	238460638	238461502	0.1059	0.1059	1	0		5	103882062	103888503	5	103888272	103888503	0.7528	0.236	0.9405	0																								7	125832718	125833851	7	125833260
	5	103882062	103888503	5	103882062	103888948	0.5814	0.5814	1	0		5	103882062	103888948	5	103888272	103888503	0.7528	0.236	0.9405	0																								7	125832718	125833851	7	125836509
	5	103882062	103888503	5	103888272	103888503	0.5814	0.5814	1	0		6	32562253	32679939	6	32605094	32679939	0.6905	0.3452	0.8502	0																								7	125833260	125833851	7	125836509
	5	103882062	103888948	5	103888272	103888503	0.5795	0.5682	0.9546	0		7	125833260	125833851	7	125836509	125836837	0.3294	0.4941	0.4798	0																								10	81425093	81489917	10	81475459
	6	31388080	31405690	6	31388080	31449319	0.12	0.12	1	0
	6	32562253	32679939	6	32605094	32679939	0.5732	0.5366	0.8623	0	MEX	5	98867773	98869154	22	23993985	24248709	0.0563	0.0563	0.5403	1e-09																							JPT	5	103882062	103888503	5	103882062
	7	125833260	125833851	7	125836509	125836837	0.3103	0.3103	1	0		5	103882062	103888503	5	103882062	103888948	0.5676	0.4054	0.8949	0																								5	103882062	103888503	5	103888272
	11	42769727	42774615	11	42771111	42774681	0.069	0.069	1	0		5	103882062	103888503	5	103888272	103888503	0.5526	0.4211	0.8984	0																								5	103882062	103888948	5	103888272
	11	49716131	49717264	11	54725242	54793048	0.1279	0.1279	0.6265	0		5	103882062	103888948	5	103888272	103888503	0.5676	0.4054	0.8949	0																								6	32562253	32679939	6	32605094
	11	49716131	49717264	11	54726437	54738787	0.131	0.131	0.6253	0		6	32562253	32679939	6	32605094	32679939	0.7714	0.2714	0.6647	0																								7	125832718	125833851	7	125833260
	11	54725242	54793048	11	54726437	54738787	0.1341	0.1341	1	0		7	125833260	125833851	7	125836509	125836837	0.4459	0.3784	0.4899	2e-09																								7	125832718	125833851	7	125836509
	13	71375556	71378557	13	71375556	71387378	0.15	0.15	1	0																																			7	125833260	125833851	7	125836509
	20	62419232	62426597	20	62425139	62426597	0.1163	0.1163	1	0	MKK	1	238460638	238461003	1	238460638	238461502	0.2956	0.5283	0.47	0																								10	70952478	70960784	10	70952492
												5	103882062	103888503	5	103882062	103888948	0.5926	0.358	0.8112	0																								10	81425093	81489917	10	81475459
JPT	1	238460638	238461003	1	238460638	238461502	0.0548	0.0548	1	0		5	103882062	103888503	5	103888272	103888503	0.5758	0.3515	0.7356	0
	5	103882062	103888503	5	103882062	103888948	0.4286	0.4286	1	0		5	103882062	103888948	5	103888272	103888503	0.5901	0.3478	0.7677	0																							LWK	1	238460638	238461003	1	238460638
	5	103882062	103888503	5	103888272	103888503	0.4286	0.4286	1	0		6	32562253	32679939	6	32605094	32679939	0.9068	0.1118	0.8162	0																								5	103882062	103888503	5	103882062
	5	103882062	103888948	5	103888272	103888503	0.4235	0.4235	1	0		7	125833260	125833851	7	125836509	125836837	0.2909	0.5091	0.4255	0																								5	103882062	103888503	5	103888272
	6	29959422	29973697	6	29959422	30007126	0.1412	0.1412	1	0		12	11110698	11142827	12	11122722	11142827	0.2138	0.478	0.2491	0																								5	103882062	103888948	5	103888272
	6	29959422	29973697	6	29959422	30007472	0.1412	0.1412	1	0		13	71375556	71378557	13	71375556	71387378	0.2037	0.5309	0.2895	0																								6	32562253	32679939	6	32605094
	6	29959422	30007126	6	29959422	30007472	0.1395	0.1395	1	0																																			7	125832718	125833851	7	125833260
	6	32562253	32679939	6	32605094	32679939	0.6538	0.641	0.8393	0	TSI	4	9819751	9844366	4	10001452	10009766	0.4205	0.3409	0.3753	9e-09																								7	125832718	125833851	7	125836509
	7	125833260	125833851	7	125836509	125836837	0.2024	0.2024	1	0		5	103882062	103888503	5	103882062	103888948	0.5181	0.4217	0.7839	0																								7	125833260	125833851	7	125836509
	9	29084262	29086271	9	29084549	29087680	0.2048	0.2048	1	0		5	103882062	103888503	5	103888272	103888503	0.5294	0.4118	0.7875	0																								10	81425093	81489917	10	81475459
	10	70952478	70960784	10	70952492	70960784	0.2791	0.2791	1	0		5	103882062	103888948	5	103888272	103888503	0.5181	0.4217	0.7839	0
	11	54725242	54793048	11	54726437	54738787	0.0581	0.0581	1	0		6	32562253	32679939	6	32605094	32679939	0.7692	0.2308	0.732	0																							MEX	4	189674080	189674443	16	86671164
	12	11110698	11142827	12	11122722	11142827	0.0588	0.0588	1	0		7	125833260	125833851	7	125836509	125836837	0.3678	0.4023	0.3916	5e-09																								5	103882062	103888503	5	103882062
	15	82331721	82334554	15	82333889	82334554	0.186	0.186	1	0		13	71375556	71378557	13	71375556	71387378	0.3293	0.5	0.4909	0																								5	103882062	103888503	5	103888272
																																													5	103882062	103888948	5	103888272
LWK	1	238460638	238461003	1	238460638	238461502	0.3291	0.3291	1	0	YRI	1	238460638	238461003	1	238460638	238461502	0.3141	0.5192	0.4946	0																								6	32562253	32679939	6	32605094
	5	103882062	103888503	5	103882062	103888948	0.7556	0.7556	1	0		5	103882062	103888503	5	103882062	103888948	0.7108	0.2711	0.9143	0																								7	125832718	125833851	7	125833260
	5	103882062	103888503	5	103888272	103888503	0.7528	0.7528	1	0		5	103882062	103888503	5	103888272	103888503	0.7169	0.259	0.8851	0																								7	125832718	125833851	7	125836509
	5	103882062	103888948	5	103888272	103888503	0.7528	0.7528	1	0		5	103882062	103888948	5	103888272	103888503	0.7152	0.2606	0.8849	0																								7	125833260	125833851	7	125836509
	6	32562253	32679939	6	32605094	32679939	0.6905	0.6548	0.8502	0		6	32562253	32679939	6	32605094	32679939	0.7107	0.2956	0.7988	0																								10	81425093	81489917	10	81475459
	7	125833260	125833851	7	125836509	125836837	0.3294	0.3294	1	0		7	125833260	125833851	7	125836509	125836837	0.3916	0.4578	0.5435	0
	9	29084262	29086271	9	29084549	29087680	0.0909	0.0909	1	0		10	107046269	107049160	10	107047028	107049160	0.2331	0.4847	0.2859	0																							MKK	1	238460638	238461003	1	238460638
	10	107046269	107049160	10	107047028	107049160	0.2353	0.2353	1	0		12	11110698	11142827	12	11122722	11142827	0.1361	0.5918	0.2283	7e-09																								5	103882062	103888503	5	103882062
	12	11110698	11142827	12	11122722	11142827	0.1475	0.1475	1	0																																			5	103882062	103888503	5	103888272
	13	71375556	71378557	13	71375556	71387378	0.0732	0.061	0.8225	0																																			5	103882062	103888948	5	103888272
	15	82331721	82334554	15	82333889	82334554	0.0568	0.0568	1	0																																			6	32562253	32679939	6	32605094
																																													7	125832718	125833851	7	125833260
MEX	5	103882062	103888503	5	103882062	103888948	0.5676	0.5676	1	0																																			7	125832718	125833851	7	125836509
	5	103882062	103888503	5	103888272	103888503	0.5526	0.5526	1	0																																			7	125833260	125833851	7	125836509
	5	103882062	103888948	5	103888272	103888503	0.5676	0.5676	1	0																																			10	81425093	81489917	10	81475459
	6	32562253	32679939	6	32605094	32679939	0.7714	0.7143	0.7407	0																																			12	11110698	11142827	12	11122722
	7	125833260	125833851	7	125836509	125836837	0.4459	0.4459	1	0																																			13	71375556	71378557	13	71375556
	9	29084262	29086271	9	29084549	29087680	0.0909	0.0909	1	0
	10	70952478	70960784	10	70952492	70960784	0.1053	0.1053	1	0																																		TSI	2	195688025	195690695	3	37954886
	12	11110698	11142827	12	11122722	11142827	0.0972	0.0972	1	0																																			5	103882062	103888503	5	103882062
	13	71375556	71378557	13	71375556	71387378	0.2763	0.2763	1	0																																			5	103882062	103888503	5	103888272
																																													5	103882062	103888948	5	103888272
MKK	1	238460638	238461003	1	238460638	238461502	0.2956	0.2956	1	0																																			6	32562253	32679939	6	32605094
	5	103882062	103888503	5	103882062	103888948	0.5926	0.5926	1	0																																			7	125832718	125833851	7	125833260
	5	103882062	103888503	5	103888272	103888503	0.5758	0.5758	1	0																																			7	125832718	125833851	7	125836509
	5	103882062	103888948	5	103888272	103888503	0.5901	0.5901	1	0																																			7	125833260	125833851	7	125836509
	6	32562253	32679939	6	32605094	32679939	0.9068	0.8882	0.8162	0																																			10	81425093	81489917	10	81475459
	7	125833260	125833851	7	125836509	125836837	0.2909	0.2909	1	0																																			13	71375556	71378557	13	71375556
	9	29084262	29086271	9	29084549	29087680	0.0819	0.0819	1	0
	10	107046269	107049160	10	107047028	107049160	0.0819	0.0819	1	0																																		YRI	1	238460638	238461003	1	238460638
	12	11110698	11142827	12	11122722	11142827	0.2138	0.2138	1	0																																			4	153010030	153012241	7	70058925
	13	71375556	71378557	13	71375556	71387378	0.2037	0.2037	1	0																																			5	103882062	103888503	5	103882062
																																													5	103882062	103888503	5	103888272
TSI	1	238460638	238461003	1	238460638	238461502	0.0759	0.0759	1	0																																			5	103882062	103888948	5	103888272
	5	103882062	103888503	5	103882062	103888948	0.5181	0.5181	1	0																																			6	32562253	32679939	6	32605094
	5	103882062	103888503	5	103888272	103888503	0.5294	0.5294	1	0																																			7	125832718	125833851	7	125833260
	5	103882062	103888948	5	103888272	103888503	0.5181	0.5181	1	0																																			7	125832718	125833851	7	125836509
	6	31388080	31405690	6	31388080	31449319	0.0588	0.0588	1	0																																			7	125833260	125833851	7	125836509
	6	32562253	32679939	6	32605094	32679939	0.7692	0.7436	0.87	0																																			10	81425093	81489917	10	81475459
	7	125833260	125833851	7	125836509	125836837	0.3678	0.3678	1	0																																			10	107046269	107049160	10	107047028
	11	42769727	42774615	11	42771111	42774681	0.0568	0.0568	1	0																																			12	11110698	11142827	12	11122722
	12	11110698	11142827	12	11122722	11142827	0.2169	0.2169	1	0
	13	71375556	71378557	13	71375556	71387378	0.3293	0.3293	1	0
	20	62419232	62426597	20	62425139	62426597	0.0795	0.0795	1	0
YRI	1	238460638	238461003	1	238460638	238461502	0.3141	0.3141	1	0
	4	152095801	152103763	7	56729607	56736308	0.0659	0.0599	0.2953	0
	5	103882062	103888503	5	103882062	103888948	0.7108	0.7108	1	0
	5	103882062	103888503	5	103888272	103888503	0.7169	0.7169	1	0
	5	103882062	103888948	5	103888272	103888503	0.7152	0.7152	1	0
	6	32562253	32679939	6	32605094	32679939	0.7107	0.6855	0.8874	0
	7	125833260	125833851	7	125836509	125836837	0.3916	0.3916	1	0
	9	29084262	29086271	9	29084549	29087680	0.061	0.061	1	0
	10	107046269	107049160	10	107047028	107049160	0.2331	0.2331	1	0
	12	11110698	11142827	12	11122722	11142827	0.1361	0.1361	1	0
	15	82331721	82334554	15	82333889	82334554	0.0602	0.0602	1	0
[truncated: 126 more columns]
